# Supplementary material for: Estimation of loss of genetic diversity in modern Japanese cultivars by comparison of diverse genetic resources in Asian pear (Pyrus spp.)
Source: BMC Genet. 2016 Jun 14;17:81. doi: 10.1186/s12863-016-0380-7 (PMC4908778; doi:10.1186/s12863-016-0380-7)
Supplement: Additional file 2: Table S2. — Description of the 19 simple sequence repeat (SSR) markers used in this study. (XLSX 12 kb) [file 12863_2016_380_MOESM2_ESM.xlsx]

## Sheet: TableS2
Table S2. Description of 19 SSR marker used in this study.
Name	Linkage group number	GENEBANK accession no.	References
BGA35	3	AB219799
NH007b	16	AB061362
NH008b	17	AB061363
NH009b	13	AB061364
NH011b	4	AB061365
NH015a	17	AB061369
NB104a	12		Sawamura et al. (2004)
NB105a	11		Yamamoto et al. (2002)
NB113a	3		Yamamoto et al. (2002)
NH025a	15		Yamamoto et al. (2002)
NH029a	9		Yamamoto et al. (2002)
NH039a	10		Sawamura et al. (2004)
NH201a	8		Sawamura et al. (2004)
NH207a	12		Sawamura et al. (2004)
NH046a	2	AB302422
NH114a	8	AB302423
NB126a	17	AB302433
NB131a	4	AB302437
NB141b	4	AB302443
References
Sawamura Y, Saito T, Takada N, Yamamoto T, Kimura T. Identification of parentage of Japanese pear 'Housui'. J Jpn Soc Hort Sci. 2004, 73:511-18.
Yamamoto T, Kimura T, Shoda M, Imai T, Saito T, Sawamura et al. Genetic linkage maps constructed by using an interspecific cross between Japanese and European pears. Theor Appl Genet. 2002, 106:9-18.
