# Supplementary material for: Estimation of loss of genetic diversity in modern Japanese cultivars by comparison of diverse genetic resources in Asian pear (Pyrus spp.)
Source: BMC Genet. 2016 Jun 14;17:81. doi: 10.1186/s12863-016-0380-7 (PMC4908778; doi:10.1186/s12863-016-0380-7)
Supplement: Additional file 3: Table S3. — Simple allele-sharing distances for the 207 accessions used in this study. (XLSX 259 kb) [file 12863_2016_380_MOESM3_ESM.xlsx]

## Sheet: Table S3
Table S3 Values of the simple alleles share distance for the 207 accessions used in this study
		Hs-1	Hs-2	Hs-3	Hs-4	Hs-5	Hs-6	Hs-7	Hs-8	Hs-9	Hs-10	Hs-11	Hs-12	Hs-14	Hs-15	Hs-16	Hs-18	Hs-19	Baozhu Li	Changxi Li	Hong Li	Hongxiao Li	Huang Li	Mi Li	Mi Li Cui	Taihuang Li	Ya Zhao Li	Ya Li	Kuerle Xiang Li	Lunan Huang Li	Mamai Zao Li	Manyuan Xiang	Ping Li	Seuri Li	Xiehuatian	Yinbai Li	Yuanba Li	Aoao Li	Suan Li	Tang Li	Dang Shan Fu Su Li	Balixiang	Beijing Bai Li	Cangxi Li	Dangshan Jingaisu	Dangshan Mian Li	Dangshan Zisu Li	Huangshan Li	Huizhou Xue Li
	ID	1	2	3	4	5	6	7	8	9	10	11	12	13	14	15	16	17	18	19	20	21	22	23	24	25	26	27	28	29	30	31	32	33	34	35	36	37	38	39	40	41	42	43	44	45	46	47	48
Hs-1	1	1	0.263158	0.315789	0.447368	0.368421	0.447368	0.394737	0.394737	0.552632	0.473684	0.447368	0.342105	0.421053	0.473684	0.263158	0.368421	0.447368	0.184211	0.394737	0.289474	0.289474	0.368421	0.210526	0.263158	0.315789	0.236842	0.315789	0.210526	0.184211	0.157895	0.236842	0.263158	0.263158	0.210526	0.368421	0.263158	0.210526	0.342105	0.236842	0.236842	0.131579	0.368421	0.131579	0.157895	0.236842	0.263158	0.236842	0.289474
Hs-2	2	0.263158	1	0.394737	0.368421	0.368421	0.5	0.473684	0.289474	0.394737	0.394737	0.421053	0.315789	0.342105	0.236842	0.289474	0.342105	0.315789	0.184211	0.394737	0.263158	0.289474	0.342105	0.236842	0.342105	0.263158	0.447368	0.263158	0.236842	0.289474	0.289474	0.263158	0.157895	0.315789	0.263158	0.289474	0.263158	0.210526	0.368421	0.421053	0.263158	0.263158	0.421053	0.131579	0.236842	0.263158	0.236842	0.184211	0.184211
Hs-3	3	0.315789	0.394737	1	0.552632	0.447368	0.394737	0.5	0.236842	0.578947	0.552632	0.263158	0.342105	0.342105	0.263158	0.210526	0.394737	0.394737	0.210526	0.210526	0.236842	0.236842	0.236842	0.210526	0.184211	0.184211	0.210526	0.157895	0.210526	0.210526	0.184211	0.210526	0.210526	0.157895	0.157895	0.263158	0.263158	0.131579	0.236842	0.184211	0.184211	0.131579	0.289474	0.0263158	0.105263	0.236842	0.131579	0.289474	0.210526
Hs-4	4	0.447368	0.368421	0.552632	1	0.552632	0.552632	0.421053	0.447368	0.578947	0.552632	0.5	0.421053	0.394737	0.342105	0.236842	0.473684	0.473684	0.210526	0.342105	0.289474	0.289474	0.315789	0.236842	0.263158	0.289474	0.210526	0.210526	0.236842	0.263158	0.210526	0.184211	0.184211	0.236842	0.157895	0.289474	0.289474	0.131579	0.210526	0.263158	0.210526	0.157895	0.315789	0.0789474	0.157895	0.157895	0.157895	0.210526	0.289474
Hs-5	5	0.368421	0.368421	0.447368	0.552632	1	0.605263	0.447368	0.394737	0.578947	0.526316	0.368421	0.421053	0.447368	0.342105	0.315789	0.473684	0.605263	0.184211	0.263158	0.289474	0.289474	0.289474	0.236842	0.210526	0.210526	0.236842	0.210526	0.210526	0.289474	0.184211	0.157895	0.157895	0.263158	0.184211	0.236842	0.263158	0.131579	0.236842	0.236842	0.157895	0.263158	0.263158	0.0789474	0.131579	0.210526	0.131579	0.184211	0.157895
Hs-6	6	0.447368	0.5	0.394737	0.552632	0.605263	1	0.394737	0.473684	0.657895	0.368421	0.473684	0.473684	0.368421	0.447368	0.263158	0.342105	0.447368	0.0789474	0.315789	0.236842	0.263158	0.236842	0.236842	0.289474	0.263158	0.263158	0.236842	0.184211	0.157895	0.157895	0.0789474	0.131579	0.236842	0.131579	0.236842	0.157895	0.131579	0.289474	0.263158	0.184211	0.184211	0.236842	0.131579	0.157895	0.131579	0.131579	0.184211	0.131579
Hs-7	7	0.394737	0.473684	0.5	0.421053	0.447368	0.394737	1	0.394737	0.447368	0.552632	0.447368	0.315789	0.421053	0.263158	0.342105	0.394737	0.5	0.157895	0.315789	0.236842	0.315789	0.342105	0.210526	0.315789	0.315789	0.394737	0.289474	0.210526	0.315789	0.210526	0.236842	0.184211	0.315789	0.263158	0.289474	0.289474	0.263158	0.315789	0.210526	0.184211	0.315789	0.368421	0.184211	0.236842	0.236842	0.236842	0.236842	0.210526
Hs-8	8	0.394737	0.289474	0.236842	0.447368	0.394737	0.473684	0.394737	1	0.526316	0.578947	0.552632	0.5	0.394737	0.368421	0.342105	0.526316	0.447368	0.263158	0.289474	0.184211	0.263158	0.236842	0.157895	0.263158	0.289474	0.157895	0.236842	0.263158	0.236842	0.210526	0.236842	0.157895	0.289474	0.157895	0.315789	0.210526	0.157895	0.289474	0.236842	0.184211	0.105263	0.263158	0.157895	0.184211	0.184211	0.105263	0.157895	0.184211
Hs-9	9	0.552632	0.394737	0.578947	0.578947	0.578947	0.657895	0.447368	0.526316	1	0.605263	0.421053	0.394737	0.342105	0.5	0.342105	0.473684	0.473684	0.157895	0.210526	0.210526	0.157895	0.210526	0.236842	0.184211	0.184211	0.263158	0.210526	0.184211	0.157895	0.210526	0.184211	0.263158	0.157895	0.0789474	0.184211	0.210526	0.105263	0.236842	0.131579	0.131579	0.236842	0.263158	0.0263158	0.0789474	0.184211	0.131579	0.184211	0.105263
Hs-10	10	0.473684	0.394737	0.552632	0.552632	0.526316	0.368421	0.552632	0.578947	0.605263	1	0.342105	0.342105	0.342105	0.263158	0.342105	0.342105	0.368421	0.184211	0.289474	0.263158	0.236842	0.289474	0.184211	0.184211	0.236842	0.210526	0.210526	0.210526	0.236842	0.263158	0.263158	0.184211	0.236842	0.157895	0.315789	0.289474	0.184211	0.263158	0.289474	0.184211	0.210526	0.315789	0.0526316	0.157895	0.210526	0.157895	0.184211	0.184211
Hs-11	11	0.447368	0.421053	0.263158	0.5	0.368421	0.473684	0.447368	0.552632	0.421053	0.342105	1	0.473684	0.447368	0.421053	0.236842	0.447368	0.552632	0.157895	0.394737	0.289474	0.315789	0.263158	0.263158	0.342105	0.315789	0.263158	0.263158	0.210526	0.315789	0.210526	0.236842	0.184211	0.342105	0.263158	0.421053	0.263158	0.210526	0.289474	0.394737	0.289474	0.210526	0.394737	0.157895	0.315789	0.210526	0.184211	0.210526	0.236842
Hs-12	12	0.342105	0.315789	0.342105	0.421053	0.421053	0.473684	0.315789	0.5	0.394737	0.342105	0.473684	1	0.236842	0.473684	0.263158	0.447368	0.394737	0.105263	0.263158	0.210526	0.236842	0.184211	0.236842	0.263158	0.263158	0.210526	0.236842	0.210526	0.210526	0.131579	0.184211	0.236842	0.368421	0.131579	0.315789	0.105263	0.157895	0.236842	0.342105	0.184211	0.210526	0.289474	0.0789474	0.289474	0.184211	0.131579	0.210526	0.184211
Hs-14	13	0.421053	0.342105	0.342105	0.394737	0.447368	0.368421	0.421053	0.394737	0.342105	0.342105	0.447368	0.236842	1	0.342105	0.289474	0.421053	0.473684	0.342105	0.394737	0.210526	0.289474	0.315789	0.157895	0.263158	0.263158	0.315789	0.263158	0.210526	0.342105	0.289474	0.184211	0.263158	0.289474	0.157895	0.263158	0.210526	0.236842	0.236842	0.368421	0.105263	0.263158	0.368421	0.105263	0.157895	0.289474	0.184211	0.289474	0.289474
Hs-15	14	0.473684	0.236842	0.263158	0.342105	0.342105	0.447368	0.263158	0.368421	0.5	0.263158	0.421053	0.473684	0.342105	1	0.210526	0.394737	0.342105	0.157895	0.263158	0.236842	0.210526	0.289474	0.236842	0.236842	0.263158	0.263158	0.263158	0.184211	0.236842	0.236842	0.236842	0.263158	0.368421	0.131579	0.263158	0.184211	0.184211	0.342105	0.263158	0.157895	0.210526	0.342105	0.157895	0.184211	0.236842	0.184211	0.210526	0.210526
Hs-16	15	0.263158	0.289474	0.210526	0.236842	0.315789	0.263158	0.342105	0.342105	0.342105	0.342105	0.236842	0.263158	0.289474	0.210526	1	0.289474	0.447368	0.184211	0.0526316	0.0789474	0.210526	0.157895	0.0263158	0.184211	0.131579	0.210526	0.131579	0.0789474	0.0526316	0.0789474	0.210526	0.157895	0.157895	0.157895	0.157895	0.184211	0.210526	0.0789474	0.263158	0.157895	0.342105	0.210526	0.131579	0.289474	0.105263	0.236842	0.105263	0.157895
Hs-18	16	0.368421	0.342105	0.394737	0.473684	0.473684	0.342105	0.394737	0.526316	0.473684	0.342105	0.447368	0.447368	0.421053	0.394737	0.289474	1	0.605263	0.157895	0.315789	0.184211	0.184211	0.236842	0.131579	0.184211	0.210526	0.210526	0.184211	0.131579	0.342105	0.184211	0.184211	0.210526	0.289474	0.131579	0.368421	0.157895	0.105263	0.157895	0.289474	0.157895	0.131579	0.289474	0.131579	0.105263	0.289474	0.105263	0.184211	0.342105
Hs-19	17	0.447368	0.315789	0.394737	0.473684	0.605263	0.447368	0.5	0.447368	0.473684	0.368421	0.552632	0.394737	0.473684	0.342105	0.447368	0.605263	1	0.236842	0.342105	0.342105	0.315789	0.315789	0.315789	0.315789	0.342105	0.263158	0.315789	0.236842	0.236842	0.210526	0.131579	0.157895	0.289474	0.157895	0.342105	0.184211	0.289474	0.263158	0.263158	0.236842	0.210526	0.236842	0.131579	0.315789	0.236842	0.131579	0.210526	0.236842
Baozhuli	18	0.184211	0.184211	0.210526	0.210526	0.184211	0.0789474	0.157895	0.263158	0.157895	0.184211	0.157895	0.105263	0.342105	0.157895	0.184211	0.157895	0.236842	1	0.315789	0.447368	0.5	0.368421	0.447368	0.315789	0.342105	0.210526	0.315789	0.5	0.342105	0.605263	0.315789	0.236842	0.236842	0.342105	0.342105	0.447368	0.368421	0.263158	0.105263	0.263158	0.289474	0.263158	0.105263	0.315789	0.263158	0.263158	0.157895	0.263158
Chang Xi Li	19	0.394737	0.394737	0.210526	0.342105	0.263158	0.315789	0.315789	0.289474	0.210526	0.289474	0.394737	0.263158	0.394737	0.263158	0.0526316	0.315789	0.342105	0.315789	1	0.368421	0.394737	0.5	0.315789	0.447368	0.421053	0.289474	0.447368	0.315789	0.421053	0.394737	0.105263	0.105263	0.368421	0.421053	0.552632	0.263158	0.447368	0.421053	0.342105	0.342105	0.157895	0.368421	0.157895	0.342105	0.394737	0.236842	0.236842	0.342105
Hong Li	20	0.289474	0.263158	0.236842	0.289474	0.289474	0.236842	0.236842	0.184211	0.210526	0.263158	0.289474	0.210526	0.210526	0.236842	0.0789474	0.184211	0.342105	0.447368	0.368421	1	0.605263	0.526316	0.736842	0.421053	0.657895	0.236842	0.368421	0.473684	0.368421	0.315789	0.184211	0.236842	0.263158	0.394737	0.394737	0.289474	0.342105	0.342105	0.263158	0.342105	0.210526	0.342105	0.131579	0.315789	0.236842	0.263158	0.315789	0.315789
Hong Xiao Li	21	0.289474	0.289474	0.236842	0.289474	0.289474	0.263158	0.315789	0.263158	0.157895	0.236842	0.315789	0.236842	0.289474	0.210526	0.210526	0.184211	0.315789	0.5	0.394737	0.605263	1	0.578947	0.473684	0.421053	0.552632	0.157895	0.473684	0.447368	0.315789	0.263158	0.210526	0.210526	0.368421	0.447368	0.5	0.368421	0.342105	0.368421	0.368421	0.342105	0.289474	0.368421	0.157895	0.421053	0.289474	0.236842	0.315789	0.342105
Huang Li	22	0.368421	0.342105	0.236842	0.315789	0.289474	0.236842	0.342105	0.236842	0.210526	0.289474	0.263158	0.184211	0.315789	0.289474	0.157895	0.236842	0.315789	0.368421	0.5	0.526316	0.578947	1	0.526316	0.578947	0.710526	0.289474	0.605263	0.368421	0.342105	0.421053	0.210526	0.157895	0.473684	0.473684	0.578947	0.447368	0.5	0.5	0.447368	0.526316	0.263158	0.447368	0.184211	0.394737	0.315789	0.421053	0.289474	0.368421
Mi Li	23	0.210526	0.236842	0.210526	0.236842	0.236842	0.236842	0.210526	0.157895	0.236842	0.184211	0.263158	0.236842	0.157895	0.236842	0.0263158	0.131579	0.315789	0.447368	0.315789	0.736842	0.473684	0.526316	1	0.447368	0.736842	0.289474	0.394737	0.473684	0.342105	0.342105	0.236842	0.342105	0.315789	0.342105	0.342105	0.236842	0.289474	0.394737	0.263158	0.315789	0.184211	0.342105	0.210526	0.289474	0.236842	0.236842	0.289474	0.210526
Mi Li Cui	24	0.263158	0.342105	0.184211	0.263158	0.210526	0.289474	0.315789	0.263158	0.184211	0.184211	0.342105	0.263158	0.263158	0.236842	0.184211	0.184211	0.315789	0.315789	0.447368	0.421053	0.421053	0.578947	0.447368	1	0.605263	0.5	0.5	0.421053	0.342105	0.342105	0.131579	0.0789474	0.394737	0.473684	0.631579	0.368421	0.605263	0.421053	0.394737	0.473684	0.315789	0.5	0.289474	0.5	0.394737	0.447368	0.315789	0.368421
Tai Huang Li	25	0.315789	0.263158	0.184211	0.289474	0.210526	0.263158	0.315789	0.289474	0.184211	0.236842	0.315789	0.263158	0.263158	0.263158	0.131579	0.210526	0.342105	0.342105	0.421053	0.657895	0.552632	0.710526	0.736842	0.605263	1	0.394737	0.552632	0.473684	0.342105	0.342105	0.157895	0.131579	0.447368	0.421053	0.5	0.315789	0.368421	0.473684	0.447368	0.394737	0.263158	0.394737	0.236842	0.447368	0.263158	0.368421	0.342105	0.289474
Ya Gua Li	26	0.236842	0.447368	0.210526	0.210526	0.236842	0.263158	0.394737	0.157895	0.263158	0.210526	0.263158	0.210526	0.315789	0.263158	0.210526	0.210526	0.263158	0.210526	0.289474	0.236842	0.157895	0.289474	0.289474	0.5	0.394737	1	0.263158	0.236842	0.315789	0.210526	0.210526	0.210526	0.289474	0.263158	0.342105	0.342105	0.368421	0.368421	0.236842	0.315789	0.263158	0.342105	0.263158	0.447368	0.263158	0.394737	0.184211	0.236842
Ya Li	27	0.315789	0.263158	0.157895	0.210526	0.210526	0.236842	0.289474	0.236842	0.210526	0.210526	0.263158	0.236842	0.263158	0.263158	0.131579	0.184211	0.315789	0.315789	0.447368	0.368421	0.473684	0.605263	0.394737	0.5	0.552632	0.263158	1	0.421053	0.315789	0.368421	0.236842	0.105263	0.657895	0.526316	0.526316	0.342105	0.552632	0.473684	0.5	0.526316	0.289474	0.473684	0.184211	0.578947	0.421053	0.421053	0.368421	0.447368
Kuerren Xiang Li	28	0.210526	0.236842	0.210526	0.236842	0.210526	0.184211	0.210526	0.263158	0.184211	0.210526	0.210526	0.210526	0.210526	0.184211	0.0789474	0.131579	0.236842	0.5	0.315789	0.473684	0.447368	0.368421	0.473684	0.421053	0.473684	0.236842	0.421053	1	0.394737	0.473684	0.263158	0.184211	0.315789	0.447368	0.421053	0.368421	0.5	0.394737	0.342105	0.342105	0.236842	0.263158	0.210526	0.421053	0.342105	0.210526	0.184211	0.394737
Lunanhuangli	29	0.184211	0.289474	0.210526	0.263158	0.289474	0.157895	0.315789	0.236842	0.157895	0.236842	0.315789	0.210526	0.342105	0.236842	0.0526316	0.342105	0.236842	0.342105	0.421053	0.368421	0.315789	0.342105	0.342105	0.342105	0.342105	0.315789	0.315789	0.394737	1	0.368421	0.184211	0.263158	0.368421	0.394737	0.447368	0.315789	0.342105	0.394737	0.368421	0.210526	0.157895	0.289474	0.157895	0.210526	0.263158	0.236842	0.263158	0.315789
Ma Ke Zao Li	30	0.157895	0.289474	0.184211	0.210526	0.184211	0.157895	0.210526	0.210526	0.210526	0.263158	0.210526	0.131579	0.289474	0.236842	0.0789474	0.184211	0.210526	0.605263	0.394737	0.315789	0.263158	0.421053	0.342105	0.342105	0.342105	0.210526	0.368421	0.473684	0.368421	1	0.236842	0.184211	0.315789	0.289474	0.447368	0.368421	0.526316	0.421053	0.342105	0.368421	0.236842	0.342105	0.184211	0.315789	0.368421	0.263158	0.184211	0.315789
Man Yuan Xiang	31	0.236842	0.263158	0.210526	0.184211	0.157895	0.0789474	0.236842	0.236842	0.184211	0.263158	0.236842	0.184211	0.184211	0.236842	0.210526	0.184211	0.131579	0.315789	0.105263	0.184211	0.210526	0.210526	0.236842	0.131579	0.157895	0.210526	0.236842	0.263158	0.184211	0.236842	1	0.447368	0.289474	0.289474	0.210526	0.342105	0.157895	0.236842	0.210526	0.210526	0.210526	0.552632	0.105263	0.157895	0.184211	0.289474	0.131579	0.263158
Ping Li	32	0.263158	0.157895	0.210526	0.184211	0.157895	0.131579	0.184211	0.157895	0.263158	0.184211	0.184211	0.236842	0.263158	0.263158	0.157895	0.210526	0.157895	0.236842	0.105263	0.236842	0.210526	0.157895	0.342105	0.0789474	0.131579	0.210526	0.105263	0.184211	0.263158	0.184211	0.447368	1	0.184211	0.157895	0.210526	0.236842	0.105263	0.236842	0.105263	0.105263	0.210526	0.342105	0.105263	0.105263	0.131579	0.184211	0.342105	0.210526
Seuri Li	33	0.263158	0.315789	0.157895	0.236842	0.263158	0.236842	0.315789	0.289474	0.157895	0.236842	0.342105	0.368421	0.289474	0.368421	0.157895	0.289474	0.289474	0.236842	0.368421	0.263158	0.368421	0.473684	0.315789	0.394737	0.447368	0.289474	0.657895	0.315789	0.368421	0.315789	0.289474	0.184211	1	0.342105	0.342105	0.289474	0.421053	0.342105	0.342105	0.315789	0.210526	0.447368	0.157895	0.342105	0.394737	0.368421	0.131579	0.342105
Xie Hua Tian	34	0.210526	0.263158	0.157895	0.157895	0.184211	0.131579	0.263158	0.157895	0.0789474	0.157895	0.263158	0.131579	0.157895	0.131579	0.157895	0.131579	0.157895	0.342105	0.421053	0.394737	0.447368	0.473684	0.342105	0.473684	0.421053	0.263158	0.526316	0.447368	0.394737	0.289474	0.289474	0.157895	0.342105	1	0.657895	0.473684	0.473684	0.315789	0.394737	0.5	0.289474	0.447368	0.157895	0.552632	0.368421	0.447368	0.289474	0.394737
Yin Bai Li	35	0.368421	0.289474	0.263158	0.289474	0.236842	0.236842	0.289474	0.315789	0.184211	0.315789	0.421053	0.315789	0.263158	0.263158	0.157895	0.368421	0.342105	0.342105	0.552632	0.394737	0.5	0.578947	0.342105	0.631579	0.5	0.342105	0.526316	0.421053	0.447368	0.447368	0.210526	0.210526	0.342105	0.657895	1	0.394737	0.447368	0.368421	0.5	0.526316	0.263158	0.5	0.210526	0.473684	0.421053	0.263158	0.315789	0.315789
Yuan Ba Li	36	0.263158	0.263158	0.263158	0.289474	0.263158	0.157895	0.289474	0.210526	0.210526	0.289474	0.263158	0.105263	0.210526	0.184211	0.184211	0.157895	0.184211	0.447368	0.263158	0.289474	0.368421	0.447368	0.236842	0.368421	0.315789	0.342105	0.342105	0.368421	0.315789	0.368421	0.342105	0.236842	0.289474	0.473684	0.394737	1	0.342105	0.394737	0.184211	0.210526	0.315789	0.368421	0.157895	0.342105	0.289474	0.447368	0.263158	0.315789
Wo Wo Li	37	0.210526	0.210526	0.131579	0.131579	0.131579	0.131579	0.263158	0.157895	0.105263	0.184211	0.210526	0.157895	0.236842	0.184211	0.210526	0.105263	0.289474	0.368421	0.447368	0.342105	0.342105	0.5	0.289474	0.605263	0.368421	0.368421	0.552632	0.5	0.342105	0.526316	0.157895	0.105263	0.421053	0.473684	0.447368	0.342105	1	0.394737	0.315789	0.447368	0.210526	0.315789	0.289474	0.526316	0.394737	0.368421	0.236842	0.447368
Suan Li	38	0.342105	0.368421	0.236842	0.210526	0.236842	0.289474	0.315789	0.289474	0.236842	0.263158	0.289474	0.236842	0.236842	0.342105	0.0789474	0.157895	0.263158	0.263158	0.421053	0.342105	0.368421	0.5	0.394737	0.421053	0.473684	0.368421	0.473684	0.394737	0.394737	0.421053	0.236842	0.236842	0.342105	0.315789	0.368421	0.394737	0.394737	1	0.263158	0.289474	0.157895	0.394737	0.236842	0.236842	0.368421	0.394737	0.289474	0.236842
Tang Li	39	0.236842	0.421053	0.184211	0.263158	0.236842	0.263158	0.210526	0.236842	0.131579	0.289474	0.394737	0.342105	0.368421	0.263158	0.263158	0.289474	0.263158	0.105263	0.342105	0.263158	0.368421	0.447368	0.263158	0.394737	0.447368	0.236842	0.5	0.342105	0.368421	0.342105	0.210526	0.105263	0.342105	0.394737	0.5	0.184211	0.315789	0.263158	1	0.421053	0.236842	0.342105	0.184211	0.394737	0.263158	0.315789	0.263158	0.394737
Dang Shan Fu Su Li	40	0.236842	0.263158	0.184211	0.210526	0.157895	0.184211	0.184211	0.184211	0.131579	0.184211	0.289474	0.184211	0.105263	0.157895	0.157895	0.157895	0.236842	0.263158	0.342105	0.342105	0.342105	0.526316	0.315789	0.473684	0.394737	0.315789	0.526316	0.342105	0.210526	0.368421	0.210526	0.105263	0.315789	0.5	0.526316	0.210526	0.447368	0.289474	0.421053	1	0.184211	0.394737	0.157895	0.736842	0.236842	0.421053	0.289474	0.394737
Ba Li Xiang	41	0.131579	0.263158	0.131579	0.157895	0.263158	0.184211	0.315789	0.105263	0.236842	0.210526	0.210526	0.210526	0.263158	0.210526	0.342105	0.131579	0.210526	0.289474	0.157895	0.210526	0.289474	0.263158	0.184211	0.315789	0.263158	0.263158	0.289474	0.236842	0.157895	0.236842	0.210526	0.210526	0.210526	0.289474	0.263158	0.315789	0.210526	0.157895	0.236842	0.184211	1	0.368421	0.131579	0.315789	0.210526	0.289474	0.342105	0.210526
Bei Jin Bai Li	42	0.368421	0.421053	0.289474	0.315789	0.263158	0.236842	0.368421	0.263158	0.263158	0.315789	0.394737	0.289474	0.368421	0.342105	0.210526	0.289474	0.236842	0.263158	0.368421	0.342105	0.368421	0.447368	0.342105	0.5	0.394737	0.342105	0.473684	0.263158	0.289474	0.342105	0.552632	0.342105	0.447368	0.447368	0.5	0.368421	0.315789	0.394737	0.342105	0.394737	0.368421	1	0.157895	0.342105	0.315789	0.421053	0.315789	0.368421
Cang Xi Li	43	0.131579	0.131579	0.0263158	0.0789474	0.0789474	0.131579	0.184211	0.157895	0.0263158	0.0526316	0.157895	0.0789474	0.105263	0.157895	0.131579	0.131579	0.131579	0.105263	0.157895	0.131579	0.157895	0.184211	0.210526	0.289474	0.236842	0.263158	0.184211	0.210526	0.157895	0.184211	0.105263	0.105263	0.157895	0.157895	0.210526	0.157895	0.289474	0.236842	0.184211	0.157895	0.131579	0.157895	1	0.236842	0.184211	0.184211	0.0789474	0.236842
Dang Shan Jin Gai Su	44	0.157895	0.236842	0.105263	0.157895	0.131579	0.157895	0.236842	0.184211	0.0789474	0.157895	0.315789	0.289474	0.157895	0.184211	0.289474	0.105263	0.315789	0.315789	0.342105	0.315789	0.421053	0.394737	0.289474	0.5	0.447368	0.447368	0.578947	0.421053	0.210526	0.315789	0.157895	0.105263	0.342105	0.552632	0.473684	0.342105	0.526316	0.236842	0.394737	0.736842	0.315789	0.342105	0.236842	1	0.263158	0.394737	0.289474	0.342105
Dang Shan Mian Li	45	0.236842	0.263158	0.236842	0.157895	0.210526	0.131579	0.236842	0.184211	0.184211	0.210526	0.210526	0.184211	0.289474	0.236842	0.105263	0.289474	0.236842	0.263158	0.394737	0.236842	0.289474	0.315789	0.236842	0.394737	0.263158	0.263158	0.421053	0.342105	0.263158	0.368421	0.184211	0.131579	0.394737	0.368421	0.421053	0.289474	0.394737	0.368421	0.263158	0.236842	0.210526	0.315789	0.184211	0.263158	1	0.289474	0.184211	0.342105
Dang Shan Zi Su Li	46	0.263158	0.236842	0.131579	0.157895	0.131579	0.131579	0.236842	0.105263	0.131579	0.157895	0.184211	0.131579	0.184211	0.184211	0.236842	0.105263	0.131579	0.263158	0.236842	0.263158	0.236842	0.421053	0.236842	0.447368	0.368421	0.394737	0.421053	0.210526	0.236842	0.263158	0.289474	0.184211	0.368421	0.447368	0.263158	0.447368	0.368421	0.394737	0.315789	0.421053	0.289474	0.421053	0.184211	0.394737	0.289474	1	0.289474	0.447368
Huang Shan Li	47	0.236842	0.184211	0.289474	0.210526	0.184211	0.184211	0.236842	0.157895	0.184211	0.184211	0.210526	0.210526	0.289474	0.210526	0.105263	0.184211	0.210526	0.157895	0.236842	0.315789	0.315789	0.289474	0.289474	0.315789	0.342105	0.184211	0.368421	0.184211	0.263158	0.184211	0.131579	0.342105	0.131579	0.289474	0.315789	0.263158	0.236842	0.289474	0.263158	0.289474	0.342105	0.315789	0.0789474	0.289474	0.184211	0.289474	1	0.263158
Hui Zhou Xue Li	48	0.289474	0.184211	0.210526	0.289474	0.157895	0.131579	0.210526	0.184211	0.105263	0.184211	0.236842	0.184211	0.289474	0.210526	0.157895	0.342105	0.236842	0.263158	0.342105	0.315789	0.342105	0.368421	0.210526	0.368421	0.289474	0.236842	0.447368	0.394737	0.315789	0.315789	0.263158	0.210526	0.342105	0.394737	0.315789	0.315789	0.447368	0.236842	0.394737	0.394737	0.210526	0.368421	0.236842	0.342105	0.342105	0.447368	0.263158	1
Jian Ba Li	49	0.210526	0.184211	0.157895	0.210526	0.131579	0.105263	0.184211	0.236842	0.184211	0.263158	0.157895	0.131579	0.105263	0.157895	0.210526	0.131579	0.131579	0.289474	0.0526316	0.289474	0.184211	0.210526	0.236842	0.157895	0.157895	0.184211	0.210526	0.131579	0.105263	0.210526	0.657895	0.421053	0.131579	0.184211	0.263158	0.236842	0.184211	0.236842	0.131579	0.236842	0.157895	0.394737	0.184211	0.105263	0.184211	0.315789	0.157895	0.210526
Lai Yang Ci Li	50	0.289474	0.315789	0.184211	0.236842	0.263158	0.210526	0.368421	0.157895	0.236842	0.210526	0.315789	0.236842	0.236842	0.289474	0.157895	0.236842	0.263158	0.210526	0.315789	0.263158	0.210526	0.315789	0.289474	0.447368	0.342105	0.657895	0.315789	0.289474	0.368421	0.236842	0.236842	0.210526	0.315789	0.342105	0.263158	0.368421	0.421053	0.368421	0.289474	0.421053	0.236842	0.315789	0.263158	0.473684	0.289474	0.710526	0.263158	0.368421
Manshuu Yaseinashi	51	0.184211	0.263158	0.236842	0.236842	0.315789	0.210526	0.289474	0.184211	0.236842	0.236842	0.210526	0.157895	0.368421	0.236842	0.210526	0.184211	0.236842	0.263158	0.210526	0.236842	0.184211	0.236842	0.184211	0.263158	0.263158	0.368421	0.210526	0.263158	0.315789	0.342105	0.105263	0.157895	0.263158	0.210526	0.131579	0.236842	0.315789	0.210526	0.263158	0.184211	0.315789	0.236842	0.105263	0.105263	0.210526	0.184211	0.263158	0.210526
Niao Li	52	0.0789474	0.131579	0.157895	0.105263	0.131579	0.105263	0.157895	0.131579	0.0789474	0.0526316	0.184211	0.210526	0.157895	0.236842	0.0789474	0.236842	0.157895	0.157895	0.184211	0.184211	0.184211	0.210526	0.236842	0.236842	0.184211	0.289474	0.315789	0.210526	0.315789	0.131579	0.184211	0.236842	0.342105	0.263158	0.263158	0.157895	0.263158	0.184211	0.236842	0.289474	0.157895	0.210526	0.263158	0.263158	0.236842	0.236842	0.289474	0.342105
Ping Guo Li	53	0.210526	0.236842	0.184211	0.236842	0.236842	0.184211	0.315789	0.236842	0.184211	0.263158	0.289474	0.184211	0.236842	0.105263	0.368421	0.289474	0.342105	0.342105	0.184211	0.342105	0.368421	0.368421	0.289474	0.368421	0.447368	0.210526	0.342105	0.263158	0.184211	0.342105	0.263158	0.157895	0.421053	0.263158	0.263158	0.368421	0.342105	0.184211	0.236842	0.236842	0.421053	0.342105	0.210526	0.263158	0.289474	0.368421	0.368421	0.447368
Su Hyang Ri	54	0.263158	0.342105	0.184211	0.315789	0.289474	0.263158	0.368421	0.263158	0.210526	0.289474	0.368421	0.289474	0.289474	0.236842	0.263158	0.289474	0.315789	0.394737	0.368421	0.421053	0.447368	0.421053	0.263158	0.421053	0.368421	0.263158	0.421053	0.342105	0.289474	0.394737	0.236842	0.184211	0.342105	0.421053	0.368421	0.421053	0.368421	0.342105	0.263158	0.315789	0.473684	0.473684	0.184211	0.315789	0.289474	0.394737	0.394737	0.473684
Zao Su	55	0.184211	0.210526	0.0789474	0.131579	0.0789474	0.157895	0.236842	0.184211	0.105263	0.131579	0.184211	0.105263	0.131579	0.105263	0.236842	0.105263	0.157895	0.263158	0.184211	0.236842	0.289474	0.289474	0.184211	0.263158	0.289474	0.263158	0.263158	0.263158	0.184211	0.263158	0.184211	0.157895	0.263158	0.289474	0.263158	0.289474	0.315789	0.236842	0.184211	0.263158	0.236842	0.210526	0.394737	0.210526	0.236842	0.263158	0.210526	0.342105
Zhu Zui Li	56	0.289474	0.289474	0.210526	0.184211	0.157895	0.236842	0.289474	0.289474	0.157895	0.236842	0.289474	0.236842	0.184211	0.236842	0.236842	0.131579	0.289474	0.421053	0.421053	0.368421	0.526316	0.552632	0.342105	0.631579	0.473684	0.394737	0.578947	0.526316	0.263158	0.447368	0.289474	0.184211	0.447368	0.526316	0.526316	0.526316	0.657895	0.473684	0.315789	0.526316	0.315789	0.368421	0.342105	0.526316	0.394737	0.5	0.342105	0.5
Doitsu	57	0.210526	0.315789	0.157895	0.184211	0.157895	0.263158	0.342105	0.263158	0.210526	0.157895	0.289474	0.236842	0.394737	0.236842	0.263158	0.157895	0.236842	0.289474	0.263158	0.184211	0.263158	0.315789	0.157895	0.394737	0.315789	0.526316	0.394737	0.315789	0.342105	0.342105	0.184211	0.184211	0.315789	0.421053	0.315789	0.210526	0.315789	0.236842	0.342105	0.315789	0.368421	0.315789	0.131579	0.342105	0.263158	0.289474	0.342105	0.289474
Choujuurou	58	0.236842	0.315789	0.210526	0.315789	0.157895	0.210526	0.289474	0.315789	0.184211	0.210526	0.342105	0.184211	0.342105	0.157895	0.263158	0.289474	0.184211	0.289474	0.263158	0.157895	0.368421	0.368421	0.184211	0.315789	0.368421	0.5	0.368421	0.315789	0.368421	0.289474	0.263158	0.184211	0.315789	0.447368	0.342105	0.394737	0.236842	0.263158	0.447368	0.394737	0.315789	0.342105	0.157895	0.342105	0.236842	0.289474	0.394737	0.342105
Nijisseiki	59	0.131579	0.315789	0.184211	0.184211	0.184211	0.210526	0.236842	0.131579	0.210526	0.157895	0.157895	0.131579	0.342105	0.210526	0.289474	0.157895	0.131579	0.263158	0.184211	0.210526	0.184211	0.263158	0.263158	0.394737	0.394737	0.763158	0.263158	0.184211	0.342105	0.263158	0.131579	0.157895	0.289474	0.184211	0.184211	0.289474	0.210526	0.289474	0.315789	0.184211	0.315789	0.289474	0.236842	0.157895	0.157895	0.315789	0.289474	0.131579
Yoshino	60	0.289474	0.368421	0.263158	0.289474	0.184211	0.236842	0.394737	0.315789	0.184211	0.289474	0.368421	0.157895	0.394737	0.210526	0.263158	0.315789	0.315789	0.289474	0.421053	0.315789	0.473684	0.526316	0.315789	0.447368	0.5	0.421053	0.473684	0.342105	0.368421	0.368421	0.157895	0.184211	0.421053	0.5	0.473684	0.342105	0.394737	0.368421	0.447368	0.447368	0.289474	0.473684	0.236842	0.394737	0.342105	0.368421	0.368421	0.473684
Edoya	61	0.236842	0.342105	0.263158	0.263158	0.210526	0.289474	0.368421	0.236842	0.263158	0.210526	0.263158	0.236842	0.368421	0.263158	0.289474	0.184211	0.263158	0.289474	0.289474	0.131579	0.263158	0.289474	0.210526	0.342105	0.289474	0.526316	0.394737	0.315789	0.315789	0.368421	0.210526	0.157895	0.315789	0.394737	0.236842	0.184211	0.342105	0.210526	0.421053	0.342105	0.315789	0.342105	0.184211	0.315789	0.263158	0.342105	0.289474	0.315789
Rokugatsu	62	0.236842	0.368421	0.236842	0.289474	0.210526	0.289474	0.289474	0.210526	0.210526	0.184211	0.289474	0.210526	0.368421	0.210526	0.289474	0.263158	0.236842	0.236842	0.342105	0.184211	0.315789	0.315789	0.210526	0.447368	0.368421	0.578947	0.342105	0.236842	0.368421	0.289474	0.105263	0.184211	0.342105	0.421053	0.342105	0.289474	0.342105	0.236842	0.447368	0.368421	0.315789	0.394737	0.236842	0.342105	0.263158	0.421053	0.342105	0.368421
Okuroku	63	0.210526	0.342105	0.210526	0.289474	0.210526	0.236842	0.289474	0.157895	0.157895	0.210526	0.236842	0.157895	0.368421	0.210526	0.236842	0.263158	0.210526	0.157895	0.315789	0.210526	0.289474	0.289474	0.210526	0.289474	0.342105	0.473684	0.342105	0.210526	0.342105	0.236842	0.131579	0.184211	0.289474	0.421053	0.263158	0.263158	0.263158	0.210526	0.473684	0.315789	0.263158	0.342105	0.184211	0.289474	0.236842	0.394737	0.394737	0.342105
Jouhana	64	0.210526	0.342105	0.210526	0.184211	0.184211	0.236842	0.315789	0.210526	0.210526	0.184211	0.289474	0.184211	0.289474	0.236842	0.157895	0.184211	0.263158	0.368421	0.263158	0.236842	0.289474	0.289474	0.289474	0.342105	0.263158	0.447368	0.421053	0.421053	0.368421	0.315789	0.184211	0.184211	0.368421	0.394737	0.236842	0.210526	0.368421	0.184211	0.315789	0.342105	0.368421	0.289474	0.157895	0.315789	0.315789	0.236842	0.289474	0.315789
Heishi	65	0.157895	0.315789	0.210526	0.157895	0.131579	0.263158	0.315789	0.184211	0.210526	0.210526	0.236842	0.210526	0.315789	0.184211	0.236842	0.157895	0.184211	0.184211	0.210526	0.210526	0.157895	0.263158	0.210526	0.342105	0.342105	0.605263	0.315789	0.184211	0.263158	0.236842	0.131579	0.157895	0.289474	0.289474	0.289474	0.157895	0.289474	0.210526	0.342105	0.289474	0.289474	0.263158	0.210526	0.263158	0.184211	0.289474	0.342105	0.210526
Wase Kouzou	66	0.157895	0.315789	0.263158	0.263158	0.210526	0.157895	0.342105	0.157895	0.157895	0.263158	0.289474	0.105263	0.315789	0.157895	0.315789	0.263158	0.184211	0.236842	0.263158	0.210526	0.289474	0.315789	0.236842	0.394737	0.342105	0.5	0.342105	0.315789	0.342105	0.289474	0.236842	0.157895	0.394737	0.447368	0.315789	0.394737	0.315789	0.236842	0.447368	0.342105	0.289474	0.421053	0.210526	0.342105	0.342105	0.447368	0.263158	0.342105
Kouzou	67	0.210526	0.263158	0.184211	0.236842	0.210526	0.184211	0.263158	0.184211	0.157895	0.210526	0.210526	0.0789474	0.289474	0.184211	0.315789	0.184211	0.236842	0.263158	0.210526	0.184211	0.342105	0.263158	0.210526	0.315789	0.289474	0.394737	0.315789	0.263158	0.263158	0.263158	0.157895	0.210526	0.342105	0.368421	0.210526	0.315789	0.289474	0.210526	0.342105	0.315789	0.289474	0.315789	0.157895	0.342105	0.263158	0.394737	0.263158	0.315789
Shikishima	68	0.263158	0.421053	0.210526	0.263158	0.157895	0.263158	0.421053	0.236842	0.210526	0.236842	0.342105	0.236842	0.421053	0.236842	0.236842	0.210526	0.289474	0.236842	0.447368	0.263158	0.368421	0.421053	0.315789	0.394737	0.394737	0.473684	0.5	0.289474	0.315789	0.368421	0.157895	0.210526	0.315789	0.421053	0.368421	0.236842	0.342105	0.368421	0.447368	0.394737	0.368421	0.5	0.210526	0.368421	0.289474	0.342105	0.342105	0.394737
Shinchuu	69	0.236842	0.263158	0.184211	0.263158	0.157895	0.184211	0.236842	0.210526	0.131579	0.184211	0.236842	0.184211	0.289474	0.157895	0.236842	0.210526	0.210526	0.210526	0.289474	0.236842	0.342105	0.394737	0.263158	0.289474	0.394737	0.342105	0.394737	0.263158	0.263158	0.289474	0.157895	0.210526	0.394737	0.394737	0.315789	0.342105	0.342105	0.263158	0.421053	0.394737	0.263158	0.368421	0.184211	0.368421	0.289474	0.368421	0.315789	0.342105
Rikiya	70	0.236842	0.394737	0.263158	0.263158	0.263158	0.236842	0.394737	0.210526	0.184211	0.342105	0.368421	0.131579	0.473684	0.289474	0.157895	0.210526	0.315789	0.289474	0.421053	0.315789	0.342105	0.394737	0.368421	0.421053	0.421053	0.552632	0.421053	0.263158	0.473684	0.289474	0.157895	0.236842	0.368421	0.342105	0.394737	0.421053	0.368421	0.394737	0.315789	0.236842	0.368421	0.368421	0.263158	0.342105	0.236842	0.289474	0.447368	0.263158
Chousen	71	0.210526	0.315789	0.263158	0.394737	0.263158	0.210526	0.289474	0.184211	0.210526	0.289474	0.315789	0.105263	0.342105	0.157895	0.263158	0.289474	0.210526	0.184211	0.315789	0.210526	0.263158	0.315789	0.236842	0.289474	0.289474	0.447368	0.315789	0.236842	0.368421	0.263158	0.157895	0.131579	0.315789	0.421053	0.236842	0.315789	0.289474	0.157895	0.447368	0.394737	0.236842	0.315789	0.210526	0.315789	0.236842	0.394737	0.263158	0.342105
Shirayuki	72	0.157895	0.236842	0.131579	0.210526	0.184211	0.157895	0.0789474	0.105263	0.131579	0.131579	0.105263	0.0526316	0.184211	0.105263	0.236842	0.157895	0.131579	0.236842	0.210526	0.157895	0.263158	0.263158	0.236842	0.263158	0.184211	0.315789	0.263158	0.289474	0.236842	0.210526	0.157895	0.263158	0.184211	0.315789	0.184211	0.236842	0.263158	0.131579	0.289474	0.263158	0.263158	0.184211	0.157895	0.263158	0.236842	0.210526	0.184211	0.236842
Kokuchou	73	0.342105	0.394737	0.184211	0.236842	0.236842	0.315789	0.368421	0.184211	0.289474	0.184211	0.263158	0.210526	0.368421	0.342105	0.289474	0.157895	0.315789	0.210526	0.263158	0.210526	0.236842	0.342105	0.263158	0.342105	0.315789	0.5	0.421053	0.289474	0.263158	0.315789	0.131579	0.236842	0.394737	0.263158	0.184211	0.210526	0.315789	0.342105	0.315789	0.263158	0.394737	0.447368	0.157895	0.236842	0.263158	0.315789	0.315789	0.289474
Taihei	74	0.289474	0.289474	0.236842	0.342105	0.210526	0.236842	0.342105	0.289474	0.236842	0.289474	0.394737	0.289474	0.473684	0.236842	0.289474	0.394737	0.263158	0.236842	0.342105	0.263158	0.342105	0.342105	0.184211	0.368421	0.368421	0.447368	0.394737	0.263158	0.368421	0.315789	0.236842	0.263158	0.394737	0.342105	0.394737	0.368421	0.263158	0.184211	0.394737	0.315789	0.289474	0.447368	0.157895	0.263158	0.421053	0.447368	0.315789	0.5
Sekiryuu	75	0.263158	0.315789	0.157895	0.210526	0.157895	0.210526	0.315789	0.263158	0.157895	0.184211	0.315789	0.184211	0.394737	0.263158	0.210526	0.184211	0.263158	0.368421	0.342105	0.289474	0.394737	0.421053	0.315789	0.342105	0.394737	0.368421	0.473684	0.342105	0.342105	0.421053	0.184211	0.157895	0.447368	0.394737	0.263158	0.342105	0.394737	0.342105	0.342105	0.342105	0.289474	0.368421	0.157895	0.315789	0.368421	0.342105	0.289474	0.394737
Taihaku	76	0.210526	0.289474	0.210526	0.236842	0.236842	0.210526	0.342105	0.184211	0.157895	0.210526	0.289474	0.157895	0.473684	0.210526	0.236842	0.184211	0.315789	0.394737	0.315789	0.289474	0.394737	0.368421	0.289474	0.447368	0.421053	0.526316	0.421053	0.368421	0.394737	0.421053	0.131579	0.131579	0.368421	0.394737	0.289474	0.342105	0.447368	0.263158	0.394737	0.315789	0.394737	0.368421	0.263158	0.368421	0.315789	0.368421	0.315789	0.394737
Sekaiichi	77	0.289474	0.289474	0.210526	0.236842	0.157895	0.263158	0.394737	0.263158	0.210526	0.263158	0.394737	0.236842	0.394737	0.210526	0.263158	0.184211	0.315789	0.315789	0.315789	0.342105	0.342105	0.394737	0.289474	0.394737	0.421053	0.473684	0.394737	0.342105	0.342105	0.315789	0.131579	0.184211	0.368421	0.447368	0.394737	0.315789	0.447368	0.236842	0.394737	0.421053	0.368421	0.342105	0.236842	0.394737	0.289474	0.315789	0.315789	0.368421
Asahiryuu	78	0.184211	0.236842	0.131579	0.210526	0.157895	0.157895	0.289474	0.236842	0.131579	0.184211	0.263158	0.157895	0.394737	0.210526	0.289474	0.210526	0.210526	0.315789	0.263158	0.210526	0.289474	0.368421	0.184211	0.368421	0.342105	0.421053	0.473684	0.368421	0.368421	0.368421	0.184211	0.105263	0.447368	0.394737	0.263158	0.315789	0.447368	0.236842	0.421053	0.315789	0.315789	0.289474	0.184211	0.315789	0.342105	0.421053	0.289474	0.421053
Kinchaku	79	0.210526	0.315789	0.210526	0.263158	0.236842	0.236842	0.368421	0.157895	0.289474	0.263158	0.236842	0.157895	0.289474	0.236842	0.210526	0.263158	0.263158	0.157895	0.289474	0.263158	0.210526	0.315789	0.289474	0.368421	0.368421	0.578947	0.368421	0.342105	0.421053	0.289474	0.105263	0.184211	0.394737	0.236842	0.236842	0.236842	0.315789	0.210526	0.342105	0.289474	0.236842	0.263158	0.289474	0.210526	0.236842	0.315789	0.263158	0.263158
Koyuki	80	0.236842	0.289474	0.184211	0.289474	0.131579	0.131579	0.342105	0.236842	0.0789474	0.157895	0.289474	0.105263	0.315789	0.184211	0.184211	0.263158	0.184211	0.289474	0.394737	0.236842	0.394737	0.5	0.236842	0.421053	0.394737	0.342105	0.473684	0.394737	0.342105	0.421053	0.184211	0.0789474	0.342105	0.447368	0.394737	0.342105	0.394737	0.289474	0.447368	0.447368	0.236842	0.342105	0.236842	0.368421	0.447368	0.342105	0.263158	0.5
Saitama 2-1	81	0.210526	0.263158	0.131579	0.210526	0.131579	0.210526	0.105263	0.263158	0.105263	0.131579	0.315789	0.263158	0.263158	0.315789	0.131579	0.210526	0.210526	0.210526	0.342105	0.210526	0.315789	0.394737	0.315789	0.368421	0.394737	0.184211	0.289474	0.184211	0.263158	0.368421	0.157895	0.157895	0.289474	0.157895	0.263158	0.131579	0.342105	0.315789	0.473684	0.263158	0.105263	0.289474	0.157895	0.210526	0.236842	0.263158	0.263158	0.289474
Saitama 8	82	0.315789	0.315789	0.236842	0.210526	0.157895	0.315789	0.263158	0.236842	0.157895	0.157895	0.368421	0.315789	0.421053	0.263158	0.184211	0.157895	0.210526	0.342105	0.342105	0.315789	0.368421	0.289474	0.289474	0.289474	0.289474	0.289474	0.289474	0.263158	0.263158	0.236842	0.315789	0.368421	0.289474	0.315789	0.315789	0.236842	0.289474	0.289474	0.263158	0.315789	0.263158	0.447368	0.131579	0.263158	0.315789	0.315789	0.315789	0.394737
Amanogawa	83	0.131579	0.236842	0.157895	0.184211	0.184211	0.157895	0.131579	0.105263	0.131579	0.131579	0.105263	0.0526316	0.210526	0.105263	0.342105	0.131579	0.184211	0.236842	0.157895	0.157895	0.236842	0.236842	0.210526	0.289474	0.184211	0.315789	0.236842	0.236842	0.184211	0.236842	0.157895	0.236842	0.157895	0.342105	0.184211	0.263158	0.289474	0.131579	0.342105	0.342105	0.263158	0.289474	0.184211	0.342105	0.184211	0.342105	0.157895	0.315789
Ruisannashi	84	0.289474	0.342105	0.289474	0.289474	0.315789	0.289474	0.263158	0.236842	0.210526	0.236842	0.368421	0.289474	0.473684	0.289474	0.342105	0.342105	0.289474	0.263158	0.289474	0.289474	0.368421	0.394737	0.210526	0.421053	0.368421	0.421053	0.368421	0.342105	0.289474	0.289474	0.289474	0.184211	0.315789	0.315789	0.394737	0.368421	0.342105	0.236842	0.578947	0.342105	0.342105	0.5	0.157895	0.368421	0.368421	0.447368	0.368421	0.447368
Okusankichi	85	0.184211	0.342105	0.236842	0.184211	0.184211	0.210526	0.342105	0.157895	0.131579	0.157895	0.236842	0.236842	0.368421	0.210526	0.315789	0.157895	0.289474	0.368421	0.263158	0.289474	0.421053	0.447368	0.315789	0.394737	0.421053	0.289474	0.5	0.289474	0.157895	0.342105	0.157895	0.131579	0.368421	0.342105	0.289474	0.289474	0.394737	0.236842	0.342105	0.368421	0.447368	0.447368	0.157895	0.421053	0.315789	0.368421	0.315789	0.342105
Hakuteiryuu	86	0.184211	0.289474	0.210526	0.236842	0.210526	0.131579	0.236842	0.157895	0.105263	0.157895	0.289474	0.157895	0.368421	0.210526	0.263158	0.289474	0.131579	0.236842	0.210526	0.157895	0.289474	0.342105	0.157895	0.342105	0.315789	0.394737	0.342105	0.236842	0.289474	0.289474	0.263158	0.131579	0.421053	0.263158	0.289474	0.394737	0.236842	0.236842	0.394737	0.263158	0.289474	0.447368	0.210526	0.236842	0.394737	0.421053	0.263158	0.421053
Abumi	87	0.289474	0.394737	0.289474	0.421053	0.289474	0.315789	0.421053	0.289474	0.315789	0.368421	0.368421	0.236842	0.421053	0.236842	0.289474	0.421053	0.289474	0.184211	0.342105	0.210526	0.289474	0.315789	0.184211	0.368421	0.342105	0.552632	0.342105	0.210526	0.368421	0.289474	0.210526	0.236842	0.368421	0.315789	0.342105	0.342105	0.236842	0.236842	0.368421	0.289474	0.289474	0.421053	0.157895	0.236842	0.289474	0.447368	0.315789	0.394737
Yokogoshi	88	0.263158	0.342105	0.210526	0.289474	0.236842	0.289474	0.315789	0.315789	0.157895	0.131579	0.315789	0.184211	0.394737	0.315789	0.289474	0.210526	0.236842	0.263158	0.236842	0.157895	0.342105	0.368421	0.184211	0.368421	0.342105	0.394737	0.473684	0.236842	0.263158	0.315789	0.210526	0.0789474	0.315789	0.342105	0.263158	0.315789	0.289474	0.263158	0.447368	0.342105	0.263158	0.394737	0.236842	0.368421	0.263158	0.342105	0.342105	0.342105
Awayuki	89	0.236842	0.368421	0.263158	0.263158	0.236842	0.263158	0.368421	0.184211	0.236842	0.289474	0.263158	0.210526	0.421053	0.263158	0.289474	0.236842	0.236842	0.210526	0.315789	0.289474	0.315789	0.368421	0.289474	0.421053	0.447368	0.684211	0.368421	0.236842	0.368421	0.263158	0.131579	0.184211	0.394737	0.315789	0.342105	0.263158	0.315789	0.263158	0.421053	0.289474	0.342105	0.368421	0.263158	0.289474	0.236842	0.368421	0.421053	0.263158
Hachibuse No Nashi	90	0.210526	0.342105	0.210526	0.263158	0.263158	0.342105	0.342105	0.289474	0.184211	0.210526	0.368421	0.105263	0.315789	0.236842	0.105263	0.105263	0.184211	0.289474	0.315789	0.263158	0.289474	0.394737	0.394737	0.263158	0.342105	0.263158	0.289474	0.263158	0.394737	0.368421	0.263158	0.210526	0.315789	0.342105	0.210526	0.315789	0.315789	0.394737	0.315789	0.210526	0.210526	0.236842	0.131579	0.184211	0.210526	0.236842	0.236842	0.184211
Oohiromaru	91	0.184211	0.315789	0.263158	0.236842	0.210526	0.157895	0.368421	0.210526	0.157895	0.315789	0.394737	0.236842	0.394737	0.236842	0.105263	0.236842	0.210526	0.315789	0.394737	0.289474	0.289474	0.368421	0.289474	0.368421	0.368421	0.421053	0.421053	0.421053	0.5	0.5	0.184211	0.157895	0.315789	0.447368	0.447368	0.342105	0.342105	0.289474	0.368421	0.447368	0.263158	0.342105	0.184211	0.342105	0.289474	0.315789	0.368421	0.342105
Kounowatashi	92	0.263158	0.421053	0.210526	0.236842	0.236842	0.236842	0.368421	0.184211	0.263158	0.184211	0.210526	0.210526	0.342105	0.315789	0.210526	0.184211	0.184211	0.236842	0.289474	0.289474	0.289474	0.368421	0.289474	0.394737	0.421053	0.657895	0.368421	0.315789	0.5	0.368421	0.184211	0.184211	0.315789	0.421053	0.263158	0.342105	0.315789	0.394737	0.368421	0.236842	0.315789	0.342105	0.236842	0.236842	0.263158	0.394737	0.368421	0.289474
Miyadani	93	0.105263	0.368421	0.210526	0.236842	0.342105	0.368421	0.263158	0.184211	0.184211	0.236842	0.236842	0.263158	0.315789	0.157895	0.342105	0.210526	0.263158	0.263158	0.263158	0.263158	0.368421	0.368421	0.315789	0.421053	0.473684	0.473684	0.315789	0.342105	0.342105	0.342105	0.184211	0.0526316	0.394737	0.342105	0.210526	0.289474	0.315789	0.236842	0.473684	0.289474	0.210526	0.210526	0.210526	0.263158	0.210526	0.473684	0.184211	0.236842
Onba	94	0.157895	0.342105	0.210526	0.210526	0.184211	0.157895	0.342105	0.131579	0.105263	0.184211	0.263158	0.263158	0.263158	0.184211	0.210526	0.236842	0.184211	0.157895	0.421053	0.184211	0.289474	0.315789	0.236842	0.421053	0.342105	0.421053	0.447368	0.394737	0.342105	0.368421	0.210526	0.184211	0.368421	0.447368	0.342105	0.263158	0.526316	0.289474	0.526316	0.289474	0.342105	0.368421	0.315789	0.394737	0.526316	0.473684	0.289474	0.421053
Shimane Yamanashi	95	0.236842	0.184211	0.210526	0.210526	0.342105	0.236842	0.210526	0.210526	0.184211	0.236842	0.289474	0.263158	0.289474	0.342105	0.184211	0.236842	0.184211	0.157895	0.210526	0.263158	0.236842	0.342105	0.263158	0.210526	0.289474	0.263158	0.289474	0.263158	0.315789	0.236842	0.236842	0.184211	0.315789	0.289474	0.236842	0.184211	0.315789	0.236842	0.447368	0.236842	0.184211	0.263158	0.263158	0.131579	0.315789	0.368421	0.236842	0.315789
Hakataao	96	0.263158	0.315789	0.263158	0.368421	0.236842	0.236842	0.315789	0.263158	0.157895	0.263158	0.368421	0.184211	0.342105	0.236842	0.184211	0.289474	0.289474	0.210526	0.342105	0.157895	0.342105	0.368421	0.263158	0.342105	0.342105	0.421053	0.447368	0.315789	0.289474	0.289474	0.184211	0.131579	0.447368	0.342105	0.289474	0.289474	0.342105	0.263158	0.447368	0.394737	0.184211	0.263158	0.236842	0.315789	0.342105	0.342105	0.289474	0.368421
Kunitomi	97	0.131579	0.368421	0.210526	0.105263	0.105263	0.236842	0.342105	0.184211	0.157895	0.184211	0.263158	0.184211	0.289474	0.184211	0.289474	0.131579	0.210526	0.289474	0.236842	0.289474	0.289474	0.315789	0.289474	0.473684	0.394737	0.631579	0.368421	0.210526	0.236842	0.263158	0.157895	0.184211	0.342105	0.289474	0.342105	0.236842	0.315789	0.315789	0.315789	0.289474	0.394737	0.394737	0.236842	0.368421	0.184211	0.289474	0.368421	0.210526
Nishitonami 1	98	0.184211	0.368421	0.263158	0.289474	0.236842	0.236842	0.394737	0.157895	0.157895	0.236842	0.315789	0.210526	0.342105	0.236842	0.236842	0.263158	0.263158	0.236842	0.315789	0.263158	0.315789	0.421053	0.342105	0.447368	0.5	0.526316	0.473684	0.263158	0.368421	0.315789	0.210526	0.0789474	0.447368	0.368421	0.236842	0.342105	0.421053	0.263158	0.447368	0.289474	0.263158	0.342105	0.210526	0.315789	0.368421	0.5	0.289474	0.342105
Ookoga	99	0.184211	0.289474	0.184211	0.236842	0.131579	0.184211	0.289474	0.157895	0.0789474	0.131579	0.236842	0.184211	0.236842	0.157895	0.236842	0.157895	0.131579	0.210526	0.236842	0.184211	0.263158	0.289474	0.184211	0.289474	0.289474	0.236842	0.342105	0.263158	0.131579	0.263158	0.184211	0.157895	0.210526	0.394737	0.289474	0.210526	0.236842	0.105263	0.394737	0.447368	0.368421	0.342105	0.184211	0.394737	0.236842	0.315789	0.236842	0.368421
Shihyakume	100	0.184211	0.394737	0.184211	0.157895	0.157895	0.210526	0.421053	0.157895	0.131579	0.210526	0.236842	0.157895	0.289474	0.105263	0.368421	0.157895	0.236842	0.236842	0.289474	0.236842	0.289474	0.447368	0.263158	0.394737	0.447368	0.368421	0.368421	0.263158	0.236842	0.289474	0.157895	0.210526	0.368421	0.394737	0.342105	0.263158	0.315789	0.263158	0.315789	0.368421	0.421053	0.394737	0.184211	0.368421	0.289474	0.394737	0.236842	0.289474
Tanponashi	101	0.157895	0.342105	0.157895	0.236842	0.184211	0.210526	0.342105	0.210526	0.131579	0.210526	0.289474	0.210526	0.342105	0.131579	0.236842	0.210526	0.236842	0.263158	0.368421	0.236842	0.368421	0.473684	0.236842	0.473684	0.447368	0.421053	0.473684	0.421053	0.368421	0.421053	0.263158	0.0789474	0.5	0.473684	0.315789	0.394737	0.473684	0.289474	0.447368	0.394737	0.236842	0.263158	0.236842	0.315789	0.473684	0.526316	0.210526	0.447368
Touhou	102	0.157895	0.421053	0.289474	0.210526	0.210526	0.184211	0.394737	0.131579	0.157895	0.236842	0.289474	0.184211	0.394737	0.263158	0.236842	0.236842	0.184211	0.210526	0.263158	0.289474	0.263158	0.342105	0.289474	0.394737	0.394737	0.631579	0.315789	0.184211	0.368421	0.289474	0.210526	0.157895	0.447368	0.315789	0.289474	0.315789	0.368421	0.263158	0.394737	0.210526	0.289474	0.421053	0.236842	0.263158	0.342105	0.394737	0.315789	0.289474
Tottori 4	103	0.131579	0.263158	0.131579	0.157895	0.131579	0.131579	0.157895	0.105263	0.0789474	0.184211	0.289474	0.210526	0.315789	0.184211	0.105263	0.184211	0.131579	0.184211	0.315789	0.210526	0.263158	0.263158	0.210526	0.263158	0.263158	0.263158	0.421053	0.210526	0.263158	0.289474	0.210526	0.184211	0.447368	0.236842	0.236842	0.184211	0.342105	0.157895	0.289474	0.315789	0.184211	0.236842	0.0526316	0.342105	0.315789	0.263158	0.210526	0.342105
Waseaka	104	0.236842	0.394737	0.236842	0.210526	0.210526	0.289474	0.368421	0.184211	0.210526	0.210526	0.315789	0.210526	0.342105	0.236842	0.263158	0.131579	0.289474	0.368421	0.289474	0.315789	0.394737	0.368421	0.368421	0.447368	0.447368	0.605263	0.394737	0.315789	0.289474	0.315789	0.184211	0.210526	0.394737	0.394737	0.315789	0.342105	0.394737	0.315789	0.342105	0.342105	0.421053	0.394737	0.263158	0.421053	0.210526	0.342105	0.342105	0.263158
Yagoemon	105	0.210526	0.342105	0.236842	0.236842	0.236842	0.184211	0.315789	0.210526	0.184211	0.263158	0.236842	0.263158	0.263158	0.210526	0.184211	0.342105	0.0526316	0.210526	0.289474	0.131579	0.263158	0.342105	0.210526	0.236842	0.289474	0.315789	0.315789	0.157895	0.263158	0.210526	0.368421	0.210526	0.394737	0.315789	0.289474	0.394737	0.210526	0.289474	0.289474	0.368421	0.184211	0.342105	0.184211	0.236842	0.210526	0.315789	0.157895	0.342105
Babaucchiaginashi	106	0.263158	0.394737	0.210526	0.236842	0.263158	0.236842	0.289474	0.210526	0.184211	0.236842	0.342105	0.210526	0.368421	0.263158	0.315789	0.184211	0.236842	0.263158	0.289474	0.394737	0.289474	0.342105	0.368421	0.473684	0.421053	0.473684	0.394737	0.394737	0.368421	0.289474	0.210526	0.157895	0.368421	0.263158	0.236842	0.342105	0.394737	0.236842	0.394737	0.184211	0.263158	0.342105	0.263158	0.263158	0.368421	0.5	0.236842	0.368421
Ichihara Wase	107	0.0789474	0.342105	0.236842	0.236842	0.210526	0.236842	0.315789	0.236842	0.105263	0.184211	0.315789	0.263158	0.289474	0.184211	0.263158	0.184211	0.210526	0.342105	0.263158	0.210526	0.289474	0.315789	0.394737	0.368421	0.394737	0.394737	0.394737	0.210526	0.263158	0.236842	0.236842	0.184211	0.394737	0.342105	0.210526	0.342105	0.263158	0.263158	0.368421	0.236842	0.289474	0.342105	0.157895	0.342105	0.210526	0.368421	0.289474	0.210526
Imamuraaki	108	0.236842	0.263158	0.263158	0.289474	0.315789	0.210526	0.210526	0.210526	0.263158	0.236842	0.157895	0.0789474	0.289474	0.263158	0.421053	0.236842	0.210526	0.236842	0.210526	0.184211	0.289474	0.236842	0.236842	0.289474	0.210526	0.421053	0.289474	0.263158	0.368421	0.368421	0.210526	0.210526	0.263158	0.289474	0.131579	0.263158	0.315789	0.210526	0.421053	0.289474	0.184211	0.315789	0.210526	0.289474	0.263158	0.421053	0.210526	0.368421
Imamuranatsu	109	0.131579	0.368421	0.210526	0.289474	0.315789	0.289474	0.263158	0.157895	0.184211	0.157895	0.289474	0.184211	0.289474	0.236842	0.289474	0.236842	0.236842	0.263158	0.289474	0.157895	0.210526	0.289474	0.315789	0.421053	0.315789	0.473684	0.342105	0.315789	0.289474	0.342105	0.184211	0.0789474	0.342105	0.342105	0.236842	0.368421	0.315789	0.236842	0.447368	0.263158	0.263158	0.342105	0.263158	0.315789	0.342105	0.421053	0.184211	0.368421
Nansei Chabo	110	0.105263	0.368421	0.236842	0.157895	0.210526	0.184211	0.394737	0.157895	0.131579	0.263158	0.289474	0.210526	0.236842	0.236842	0.210526	0.184211	0.157895	0.184211	0.394737	0.263158	0.315789	0.394737	0.263158	0.342105	0.342105	0.263158	0.342105	0.236842	0.342105	0.368421	0.236842	0.157895	0.342105	0.342105	0.289474	0.263158	0.315789	0.342105	0.368421	0.315789	0.342105	0.315789	0.210526	0.210526	0.289474	0.289474	0.315789	0.289474
Nekogoroshi	111	0.157895	0.315789	0.131579	0.236842	0.236842	0.210526	0.263158	0.184211	0.0789474	0.131579	0.263158	0.236842	0.421053	0.236842	0.184211	0.289474	0.236842	0.157895	0.342105	0.184211	0.289474	0.473684	0.236842	0.447368	0.5	0.473684	0.421053	0.342105	0.447368	0.315789	0.210526	0.105263	0.526316	0.447368	0.368421	0.342105	0.315789	0.342105	0.552632	0.342105	0.157895	0.394737	0.263158	0.315789	0.315789	0.526316	0.236842	0.421053
Sawairiyamanashi	112	0.263158	0.263158	0.157895	0.263158	0.263158	0.315789	0.210526	0.236842	0.263158	0.0526316	0.315789	0.157895	0.0789474	0.289474	0.210526	0.210526	0.131579	0.0789474	0.105263	0.184211	0.184211	0.157895	0.210526	0.184211	0.157895	0.105263	0.131579	0.184211	0.157895	0.236842	0.105263	0.0789474	0.157895	0.289474	0.157895	0.0789474	0.184211	0.105263	0.289474	0.289474	0.131579	0.184211	0.131579	0.105263	0.157895	0.210526	0.0789474	0.157895
Segawa	113	0.157895	0.447368	0.289474	0.184211	0.236842	0.236842	0.421053	0.157895	0.210526	0.263158	0.236842	0.184211	0.342105	0.236842	0.184211	0.210526	0.210526	0.210526	0.289474	0.368421	0.289474	0.315789	0.368421	0.421053	0.447368	0.605263	0.342105	0.342105	0.394737	0.263158	0.236842	0.157895	0.315789	0.421053	0.289474	0.236842	0.368421	0.263158	0.447368	0.210526	0.342105	0.394737	0.315789	0.263158	0.289474	0.368421	0.421053	0.315789
Shimokatsuginashi	114	0.184211	0.342105	0.157895	0.315789	0.210526	0.236842	0.263158	0.315789	0.157895	0.210526	0.394737	0.184211	0.368421	0.157895	0.184211	0.263158	0.263158	0.421053	0.447368	0.342105	0.421053	0.5	0.315789	0.473684	0.447368	0.315789	0.552632	0.421053	0.421053	0.5	0.105263	0.0789474	0.447368	0.473684	0.447368	0.394737	0.394737	0.289474	0.368421	0.5	0.289474	0.421053	0.131579	0.473684	0.289474	0.315789	0.342105	0.421053
Shoumyoujinashi	115	0.131579	0.263158	0.210526	0.210526	0.157895	0.105263	0.236842	0.157895	0.131579	0.263158	0.210526	0.157895	0.342105	0.157895	0.263158	0.236842	0.236842	0.315789	0.368421	0.368421	0.289474	0.368421	0.342105	0.315789	0.394737	0.315789	0.342105	0.368421	0.394737	0.421053	0.210526	0.157895	0.236842	0.289474	0.289474	0.315789	0.473684	0.236842	0.526316	0.263158	0.263158	0.210526	0.210526	0.315789	0.289474	0.315789	0.315789	0.5
Tosajou	116	0.0789474	0.263158	0.210526	0.263158	0.210526	0.131579	0.263158	0.0789474	0.157895	0.210526	0.157895	0.131579	0.263158	0.184211	0.184211	0.184211	0.157895	0.210526	0.236842	0.157895	0.184211	0.263158	0.289474	0.289474	0.289474	0.447368	0.315789	0.289474	0.263158	0.368421	0.184211	0.131579	0.368421	0.315789	0.105263	0.289474	0.368421	0.184211	0.342105	0.236842	0.236842	0.210526	0.263158	0.289474	0.315789	0.394737	0.131579	0.289474
Tosajounishiki	117	0.263158	0.289474	0.236842	0.289474	0.315789	0.263158	0.236842	0.236842	0.236842	0.210526	0.157895	0.131579	0.315789	0.315789	0.368421	0.184211	0.236842	0.263158	0.184211	0.184211	0.289474	0.315789	0.210526	0.315789	0.236842	0.421053	0.236842	0.236842	0.394737	0.315789	0.184211	0.236842	0.236842	0.210526	0.105263	0.263158	0.289474	0.210526	0.368421	0.289474	0.184211	0.236842	0.131579	0.210526	0.157895	0.394737	0.263158	0.289474
Tosanashi	118	0.210526	0.263158	0.263158	0.236842	0.289474	0.263158	0.210526	0.184211	0.184211	0.157895	0.157895	0.157895	0.289474	0.236842	0.368421	0.210526	0.263158	0.263158	0.157895	0.236842	0.368421	0.342105	0.236842	0.263158	0.289474	0.315789	0.368421	0.263158	0.210526	0.236842	0.210526	0.210526	0.342105	0.394737	0.210526	0.368421	0.315789	0.210526	0.421053	0.368421	0.263158	0.315789	0.210526	0.368421	0.315789	0.5	0.236842	0.368421
Tsukushiinunashi	119	0.289474	0.315789	0.289474	0.368421	0.263158	0.263158	0.421053	0.289474	0.157895	0.263158	0.421053	0.184211	0.368421	0.236842	0.157895	0.210526	0.236842	0.263158	0.315789	0.236842	0.315789	0.236842	0.210526	0.368421	0.184211	0.342105	0.289474	0.236842	0.263158	0.263158	0.184211	0.157895	0.289474	0.289474	0.289474	0.263158	0.394737	0.184211	0.289474	0.289474	0.210526	0.289474	0.236842	0.421053	0.236842	0.342105	0.263158	0.263158
Waseaka Ouryuu	120	0.210526	0.421053	0.157895	0.131579	0.157895	0.289474	0.368421	0.236842	0.157895	0.157895	0.315789	0.184211	0.394737	0.263158	0.184211	0.157895	0.210526	0.289474	0.289474	0.263158	0.289474	0.342105	0.236842	0.394737	0.394737	0.631579	0.394737	0.289474	0.394737	0.210526	0.210526	0.184211	0.368421	0.368421	0.263158	0.315789	0.263158	0.368421	0.263158	0.210526	0.315789	0.289474	0.184211	0.263158	0.263158	0.289474	0.394737	0.263158
Atago	121	0.184211	0.236842	0.131579	0.210526	0.157895	0.210526	0.131579	0.236842	0.131579	0.0789474	0.184211	0.105263	0.289474	0.157895	0.289474	0.131579	0.157895	0.315789	0.184211	0.131579	0.368421	0.315789	0.210526	0.263158	0.236842	0.315789	0.342105	0.210526	0.210526	0.184211	0.157895	0.236842	0.263158	0.368421	0.236842	0.289474	0.184211	0.184211	0.289474	0.394737	0.236842	0.236842	0.131579	0.289474	0.157895	0.184211	0.289474	0.236842
Ishii Wase	122	0.289474	0.289474	0.289474	0.394737	0.263158	0.315789	0.368421	0.236842	0.210526	0.263158	0.342105	0.210526	0.368421	0.236842	0.263158	0.315789	0.342105	0.210526	0.342105	0.210526	0.421053	0.394737	0.236842	0.342105	0.394737	0.447368	0.421053	0.289474	0.236842	0.263158	0.157895	0.157895	0.368421	0.447368	0.342105	0.342105	0.342105	0.236842	0.473684	0.473684	0.263158	0.394737	0.263158	0.394737	0.236842	0.394737	0.315789	0.447368
Higashino	123	0.184211	0.368421	0.210526	0.184211	0.210526	0.289474	0.342105	0.157895	0.236842	0.210526	0.236842	0.210526	0.394737	0.236842	0.289474	0.157895	0.210526	0.210526	0.210526	0.236842	0.236842	0.289474	0.210526	0.447368	0.368421	0.684211	0.289474	0.236842	0.342105	0.263158	0.131579	0.157895	0.368421	0.289474	0.263158	0.210526	0.263158	0.210526	0.342105	0.263158	0.368421	0.342105	0.236842	0.263158	0.184211	0.342105	0.315789	0.210526
Heiwa	124	0.105263	0.342105	0.263158	0.184211	0.157895	0.157895	0.289474	0.131579	0.184211	0.184211	0.236842	0.184211	0.289474	0.157895	0.236842	0.157895	0.157895	0.315789	0.210526	0.263158	0.184211	0.289474	0.368421	0.394737	0.368421	0.631579	0.315789	0.210526	0.289474	0.263158	0.184211	0.157895	0.315789	0.289474	0.236842	0.289474	0.289474	0.236842	0.315789	0.263158	0.289474	0.315789	0.210526	0.289474	0.210526	0.368421	0.236842	0.210526
Gion	125	0.157895	0.368421	0.210526	0.263158	0.157895	0.184211	0.289474	0.184211	0.210526	0.236842	0.263158	0.184211	0.289474	0.131579	0.315789	0.236842	0.131579	0.236842	0.210526	0.210526	0.263158	0.263158	0.236842	0.342105	0.394737	0.631579	0.263158	0.236842	0.342105	0.263158	0.210526	0.157895	0.289474	0.342105	0.263158	0.368421	0.236842	0.210526	0.447368	0.289474	0.368421	0.315789	0.210526	0.315789	0.184211	0.368421	0.342105	0.236842
Kikusui	126	0.210526	0.263158	0.157895	0.236842	0.236842	0.210526	0.236842	0.157895	0.210526	0.184211	0.184211	0.105263	0.473684	0.263158	0.263158	0.184211	0.210526	0.342105	0.263158	0.263158	0.263158	0.289474	0.263158	0.368421	0.368421	0.657895	0.263158	0.289474	0.473684	0.342105	0.105263	0.210526	0.263158	0.210526	0.157895	0.342105	0.263158	0.315789	0.315789	0.157895	0.342105	0.289474	0.210526	0.131579	0.210526	0.263158	0.342105	0.263158
Sagami	127	0.236842	0.315789	0.210526	0.184211	0.263158	0.263158	0.263158	0.105263	0.236842	0.210526	0.157895	0.184211	0.447368	0.289474	0.315789	0.131579	0.236842	0.263158	0.184211	0.315789	0.289474	0.315789	0.315789	0.342105	0.421053	0.657895	0.342105	0.236842	0.368421	0.236842	0.0789474	0.184211	0.368421	0.210526	0.157895	0.236842	0.289474	0.236842	0.394737	0.210526	0.368421	0.315789	0.236842	0.210526	0.157895	0.368421	0.368421	0.184211
Seiryuu	128	0.210526	0.315789	0.157895	0.184211	0.157895	0.184211	0.368421	0.263158	0.131579	0.236842	0.394737	0.236842	0.368421	0.236842	0.210526	0.210526	0.184211	0.315789	0.368421	0.315789	0.394737	0.447368	0.315789	0.315789	0.447368	0.421053	0.473684	0.236842	0.473684	0.342105	0.236842	0.184211	0.447368	0.5	0.394737	0.368421	0.315789	0.394737	0.315789	0.342105	0.289474	0.368421	0.131579	0.342105	0.289474	0.342105	0.368421	0.263158
Yakumo	129	0.236842	0.263158	0.184211	0.289474	0.157895	0.210526	0.236842	0.236842	0.210526	0.210526	0.263158	0.236842	0.394737	0.184211	0.315789	0.263158	0.210526	0.236842	0.315789	0.263158	0.210526	0.315789	0.210526	0.421053	0.394737	0.5	0.289474	0.315789	0.394737	0.315789	0.105263	0.210526	0.263158	0.263158	0.289474	0.289474	0.342105	0.236842	0.421053	0.289474	0.315789	0.342105	0.157895	0.236842	0.263158	0.315789	0.394737	0.342105
Niitaka	130	0.157895	0.368421	0.184211	0.263158	0.184211	0.184211	0.289474	0.184211	0.131579	0.184211	0.263158	0.105263	0.210526	0.0789474	0.236842	0.236842	0.184211	0.184211	0.210526	0.0789474	0.236842	0.263158	0.131579	0.289474	0.236842	0.421053	0.342105	0.315789	0.263158	0.236842	0.289474	0.131579	0.315789	0.394737	0.184211	0.315789	0.289474	0.184211	0.394737	0.342105	0.342105	0.315789	0.184211	0.342105	0.289474	0.342105	0.210526	0.342105
Asahi	131	0.210526	0.421053	0.263158	0.263158	0.236842	0.236842	0.342105	0.210526	0.210526	0.263158	0.289474	0.184211	0.368421	0.236842	0.210526	0.289474	0.263158	0.315789	0.342105	0.315789	0.394737	0.368421	0.368421	0.5	0.552632	0.657895	0.421053	0.394737	0.447368	0.342105	0.157895	0.105263	0.368421	0.368421	0.315789	0.394737	0.368421	0.315789	0.473684	0.263158	0.368421	0.368421	0.342105	0.342105	0.263158	0.368421	0.394737	0.368421
Yachiyo	132	0.184211	0.421053	0.210526	0.184211	0.131579	0.210526	0.315789	0.157895	0.157895	0.157895	0.263158	0.131579	0.289474	0.105263	0.236842	0.157895	0.210526	0.368421	0.289474	0.263158	0.342105	0.342105	0.315789	0.289474	0.368421	0.473684	0.289474	0.289474	0.263158	0.315789	0.184211	0.210526	0.289474	0.421053	0.289474	0.236842	0.263158	0.236842	0.315789	0.394737	0.342105	0.289474	0.184211	0.394737	0.236842	0.263158	0.210526	0.315789
Hatsuaki	133	0.131579	0.263158	0.236842	0.236842	0.263158	0.157895	0.210526	0.157895	0.236842	0.236842	0.157895	0.105263	0.236842	0.210526	0.368421	0.184211	0.131579	0.263158	0.157895	0.236842	0.236842	0.157895	0.289474	0.289474	0.263158	0.526316	0.210526	0.263158	0.368421	0.315789	0.157895	0.184211	0.236842	0.263158	0.157895	0.263158	0.236842	0.184211	0.394737	0.210526	0.263158	0.263158	0.210526	0.236842	0.236842	0.315789	0.210526	0.236842
Kimizukawase	134	0.184211	0.342105	0.210526	0.131579	0.157895	0.236842	0.342105	0.210526	0.184211	0.210526	0.289474	0.210526	0.315789	0.210526	0.315789	0.157895	0.184211	0.263158	0.210526	0.263158	0.263158	0.289474	0.236842	0.421053	0.342105	0.5	0.315789	0.263158	0.315789	0.184211	0.210526	0.236842	0.368421	0.342105	0.263158	0.263158	0.263158	0.263158	0.289474	0.236842	0.342105	0.342105	0.105263	0.289474	0.289474	0.368421	0.342105	0.184211
Kougetsu	135	0.263158	0.289474	0.236842	0.236842	0.236842	0.263158	0.263158	0.184211	0.315789	0.210526	0.184211	0.184211	0.236842	0.236842	0.184211	0.184211	0.263158	0.236842	0.236842	0.263158	0.263158	0.394737	0.289474	0.394737	0.447368	0.526316	0.631579	0.236842	0.236842	0.289474	0.184211	0.131579	0.447368	0.263158	0.236842	0.236842	0.289474	0.342105	0.210526	0.368421	0.263158	0.368421	0.131579	0.236842	0.236842	0.315789	0.315789	0.236842
Hattatsu	136	0.236842	0.342105	0.210526	0.236842	0.263158	0.236842	0.342105	0.236842	0.263158	0.263158	0.210526	0.157895	0.315789	0.263158	0.157895	0.236842	0.289474	0.289474	0.342105	0.210526	0.263158	0.421053	0.289474	0.421053	0.421053	0.605263	0.631579	0.289474	0.394737	0.394737	0.236842	0.131579	0.421053	0.263158	0.263158	0.236842	0.342105	0.421053	0.289474	0.315789	0.236842	0.368421	0.210526	0.210526	0.289474	0.368421	0.236842	0.236842
Shinkou	137	0.131579	0.342105	0.184211	0.184211	0.157895	0.184211	0.210526	0.157895	0.157895	0.131579	0.184211	0.105263	0.263158	0.131579	0.263158	0.157895	0.184211	0.289474	0.263158	0.210526	0.210526	0.315789	0.289474	0.368421	0.315789	0.5	0.368421	0.210526	0.236842	0.315789	0.131579	0.131579	0.289474	0.263158	0.210526	0.210526	0.342105	0.263158	0.342105	0.342105	0.236842	0.263158	0.210526	0.289474	0.236842	0.289474	0.184211	0.236842
Shinseiki	138	0.131579	0.368421	0.184211	0.236842	0.184211	0.184211	0.289474	0.210526	0.157895	0.210526	0.263158	0.105263	0.289474	0.131579	0.236842	0.236842	0.157895	0.289474	0.184211	0.184211	0.236842	0.289474	0.236842	0.315789	0.342105	0.578947	0.289474	0.263158	0.394737	0.263158	0.263158	0.157895	0.342105	0.289474	0.184211	0.342105	0.210526	0.263158	0.394737	0.263158	0.315789	0.289474	0.184211	0.184211	0.184211	0.342105	0.263158	0.210526
Seigyoku	139	0.184211	0.315789	0.236842	0.236842	0.105263	0.131579	0.236842	0.210526	0.210526	0.210526	0.236842	0.184211	0.342105	0.157895	0.289474	0.236842	0.105263	0.289474	0.236842	0.236842	0.315789	0.315789	0.263158	0.342105	0.394737	0.657895	0.315789	0.210526	0.315789	0.289474	0.157895	0.210526	0.289474	0.315789	0.342105	0.368421	0.236842	0.236842	0.394737	0.315789	0.342105	0.342105	0.210526	0.342105	0.236842	0.289474	0.421053	0.289474
Yanaga	140	0.210526	0.315789	0.236842	0.236842	0.236842	0.210526	0.289474	0.131579	0.184211	0.210526	0.236842	0.184211	0.421053	0.236842	0.289474	0.184211	0.263158	0.315789	0.236842	0.315789	0.315789	0.342105	0.263158	0.394737	0.394737	0.473684	0.368421	0.315789	0.289474	0.342105	0.131579	0.157895	0.263158	0.236842	0.289474	0.315789	0.315789	0.263158	0.394737	0.236842	0.5	0.473684	0.157895	0.289474	0.263158	0.289474	0.394737	0.289474
Shinsetsu	141	0.263158	0.263158	0.236842	0.236842	0.236842	0.289474	0.236842	0.289474	0.184211	0.131579	0.263158	0.263158	0.368421	0.315789	0.315789	0.210526	0.236842	0.342105	0.315789	0.289474	0.526316	0.421053	0.289474	0.421053	0.394737	0.315789	0.5	0.289474	0.263158	0.342105	0.157895	0.184211	0.342105	0.394737	0.368421	0.315789	0.315789	0.315789	0.394737	0.368421	0.315789	0.421053	0.184211	0.394737	0.315789	0.342105	0.394737	0.421053
Hiratsuka 7	142	0.263158	0.263158	0.236842	0.315789	0.236842	0.236842	0.289474	0.184211	0.236842	0.263158	0.236842	0.184211	0.526316	0.289474	0.289474	0.263158	0.236842	0.236842	0.315789	0.289474	0.368421	0.421053	0.263158	0.421053	0.473684	0.631579	0.394737	0.263158	0.447368	0.342105	0.0789474	0.157895	0.342105	0.289474	0.315789	0.342105	0.263158	0.263158	0.421053	0.315789	0.342105	0.394737	0.210526	0.263158	0.210526	0.342105	0.473684	0.315789
Hiratsuka 1	143	0.210526	0.394737	0.210526	0.263158	0.210526	0.315789	0.368421	0.184211	0.210526	0.184211	0.289474	0.210526	0.368421	0.236842	0.315789	0.210526	0.236842	0.184211	0.342105	0.184211	0.315789	0.368421	0.263158	0.447368	0.447368	0.657895	0.394737	0.263158	0.342105	0.263158	0.131579	0.157895	0.421053	0.447368	0.315789	0.315789	0.315789	0.315789	0.421053	0.368421	0.315789	0.421053	0.289474	0.342105	0.210526	0.447368	0.315789	0.289474
Hiratsuka 11	144	0.263158	0.315789	0.210526	0.289474	0.236842	0.289474	0.263158	0.184211	0.210526	0.184211	0.236842	0.210526	0.368421	0.236842	0.236842	0.236842	0.236842	0.184211	0.289474	0.236842	0.236842	0.342105	0.236842	0.394737	0.394737	0.552632	0.263158	0.315789	0.421053	0.236842	0.105263	0.236842	0.315789	0.342105	0.263158	0.289474	0.236842	0.263158	0.394737	0.342105	0.263158	0.342105	0.184211	0.210526	0.210526	0.342105	0.315789	0.289474
Kumoi	145	0.236842	0.342105	0.236842	0.315789	0.210526	0.289474	0.342105	0.236842	0.210526	0.236842	0.289474	0.236842	0.342105	0.263158	0.236842	0.289474	0.263158	0.157895	0.342105	0.236842	0.315789	0.394737	0.315789	0.394737	0.5	0.552632	0.421053	0.289474	0.368421	0.263158	0.131579	0.157895	0.368421	0.421053	0.342105	0.342105	0.289474	0.289474	0.5	0.394737	0.263158	0.421053	0.289474	0.342105	0.184211	0.368421	0.394737	0.342105
Suisei	146	0.184211	0.263158	0.184211	0.289474	0.184211	0.210526	0.263158	0.131579	0.210526	0.184211	0.184211	0.210526	0.342105	0.210526	0.263158	0.236842	0.184211	0.210526	0.263158	0.236842	0.157895	0.289474	0.236842	0.394737	0.421053	0.657895	0.263158	0.315789	0.394737	0.289474	0.105263	0.184211	0.210526	0.289474	0.210526	0.315789	0.315789	0.263158	0.421053	0.263158	0.342105	0.289474	0.210526	0.236842	0.184211	0.342105	0.368421	0.289474
Kousui	147	0.236842	0.315789	0.263158	0.315789	0.263158	0.210526	0.342105	0.184211	0.236842	0.315789	0.263158	0.105263	0.447368	0.236842	0.315789	0.289474	0.210526	0.210526	0.263158	0.236842	0.315789	0.342105	0.236842	0.342105	0.421053	0.657895	0.315789	0.263158	0.447368	0.263158	0.157895	0.157895	0.368421	0.315789	0.236842	0.368421	0.236842	0.263158	0.447368	0.263158	0.315789	0.342105	0.210526	0.210526	0.236842	0.394737	0.394737	0.263158
Hiratsuka 10	148	0.184211	0.342105	0.184211	0.263158	0.236842	0.263158	0.236842	0.210526	0.184211	0.157895	0.236842	0.105263	0.368421	0.210526	0.289474	0.210526	0.236842	0.263158	0.210526	0.157895	0.236842	0.315789	0.210526	0.394737	0.342105	0.552632	0.315789	0.210526	0.342105	0.263158	0.157895	0.131579	0.263158	0.236842	0.184211	0.315789	0.236842	0.263158	0.368421	0.315789	0.289474	0.289474	0.210526	0.210526	0.131579	0.315789	0.289474	0.236842
Hiratsuka 17	149	0.236842	0.263158	0.263158	0.315789	0.184211	0.184211	0.342105	0.184211	0.263158	0.289474	0.210526	0.184211	0.368421	0.236842	0.263158	0.289474	0.184211	0.184211	0.236842	0.263158	0.289474	0.394737	0.289474	0.342105	0.473684	0.631579	0.315789	0.263158	0.394737	0.263158	0.157895	0.184211	0.342105	0.342105	0.263158	0.368421	0.236842	0.210526	0.421053	0.368421	0.289474	0.342105	0.236842	0.263158	0.184211	0.368421	0.421053	0.289474
Hiratsuka 24	150	0.236842	0.263158	0.210526	0.289474	0.236842	0.236842	0.342105	0.210526	0.263158	0.263158	0.210526	0.184211	0.394737	0.263158	0.368421	0.236842	0.210526	0.157895	0.210526	0.184211	0.263158	0.342105	0.236842	0.342105	0.473684	0.684211	0.315789	0.184211	0.394737	0.236842	0.131579	0.236842	0.315789	0.368421	0.263158	0.368421	0.184211	0.315789	0.394737	0.236842	0.342105	0.368421	0.210526	0.236842	0.184211	0.421053	0.368421	0.210526
Shinsui	151	0.184211	0.263158	0.210526	0.210526	0.184211	0.157895	0.315789	0.184211	0.184211	0.263158	0.263158	0.184211	0.394737	0.210526	0.289474	0.236842	0.184211	0.263158	0.289474	0.315789	0.263158	0.315789	0.236842	0.473684	0.394737	0.578947	0.342105	0.368421	0.447368	0.289474	0.157895	0.184211	0.315789	0.342105	0.315789	0.342105	0.342105	0.263158	0.368421	0.236842	0.342105	0.368421	0.184211	0.263158	0.368421	0.368421	0.394737	0.315789
Hayatama	152	0.263158	0.289474	0.210526	0.263158	0.184211	0.263158	0.289474	0.236842	0.236842	0.236842	0.289474	0.236842	0.315789	0.210526	0.315789	0.236842	0.210526	0.184211	0.184211	0.263158	0.236842	0.315789	0.184211	0.368421	0.394737	0.526316	0.289474	0.289474	0.342105	0.157895	0.157895	0.184211	0.289474	0.342105	0.289474	0.289474	0.289474	0.184211	0.421053	0.342105	0.315789	0.289474	0.157895	0.289474	0.184211	0.368421	0.394737	0.263158
Tama	153	0.210526	0.394737	0.236842	0.263158	0.236842	0.210526	0.315789	0.184211	0.289474	0.315789	0.315789	0.105263	0.368421	0.184211	0.315789	0.236842	0.157895	0.263158	0.210526	0.263158	0.236842	0.236842	0.236842	0.368421	0.368421	0.736842	0.236842	0.315789	0.473684	0.263158	0.184211	0.157895	0.368421	0.289474	0.210526	0.394737	0.236842	0.236842	0.368421	0.236842	0.368421	0.315789	0.210526	0.210526	0.210526	0.394737	0.289474	0.210526
Housui	154	0.210526	0.315789	0.236842	0.289474	0.210526	0.210526	0.342105	0.157895	0.210526	0.236842	0.210526	0.184211	0.342105	0.184211	0.342105	0.236842	0.157895	0.131579	0.236842	0.184211	0.315789	0.394737	0.236842	0.342105	0.473684	0.631579	0.368421	0.210526	0.315789	0.210526	0.210526	0.157895	0.368421	0.447368	0.289474	0.342105	0.236842	0.263158	0.473684	0.342105	0.263158	0.394737	0.236842	0.315789	0.210526	0.526316	0.342105	0.263158
Hiratsuka 25	155	0.184211	0.289474	0.184211	0.289474	0.210526	0.236842	0.315789	0.157895	0.184211	0.210526	0.210526	0.210526	0.394737	0.210526	0.289474	0.236842	0.184211	0.184211	0.236842	0.210526	0.263158	0.342105	0.236842	0.368421	0.5	0.684211	0.315789	0.236842	0.421053	0.210526	0.131579	0.131579	0.315789	0.368421	0.236842	0.368421	0.263158	0.210526	0.473684	0.289474	0.342105	0.263158	0.263158	0.263158	0.157895	0.421053	0.394737	0.236842
Hiratsuka 29	156	0.184211	0.289474	0.184211	0.236842	0.236842	0.210526	0.263158	0.131579	0.210526	0.210526	0.184211	0.157895	0.473684	0.263158	0.263158	0.184211	0.184211	0.263158	0.236842	0.289474	0.289474	0.342105	0.263158	0.421053	0.447368	0.710526	0.342105	0.263158	0.447368	0.315789	0.0789474	0.131579	0.342105	0.236842	0.236842	0.342105	0.236842	0.236842	0.342105	0.236842	0.368421	0.368421	0.236842	0.210526	0.210526	0.315789	0.394737	0.236842
Hiratsuka 27	157	0.236842	0.315789	0.289474	0.394737	0.289474	0.236842	0.368421	0.210526	0.210526	0.315789	0.315789	0.105263	0.473684	0.236842	0.263158	0.368421	0.315789	0.236842	0.368421	0.210526	0.394737	0.421053	0.263158	0.473684	0.473684	0.605263	0.447368	0.342105	0.421053	0.394737	0.157895	0.105263	0.368421	0.447368	0.368421	0.394737	0.394737	0.289474	0.526316	0.342105	0.263158	0.421053	0.289474	0.368421	0.289474	0.473684	0.368421	0.447368
Hakkou	158	0.184211	0.289474	0.210526	0.263158	0.184211	0.184211	0.263158	0.131579	0.184211	0.210526	0.184211	0.157895	0.315789	0.184211	0.236842	0.236842	0.184211	0.236842	0.236842	0.289474	0.236842	0.342105	0.289474	0.289474	0.447368	0.578947	0.315789	0.315789	0.368421	0.263158	0.131579	0.131579	0.315789	0.315789	0.184211	0.315789	0.342105	0.236842	0.473684	0.315789	0.289474	0.236842	0.210526	0.263158	0.157895	0.368421	0.368421	0.289474
Chouju	159	0.236842	0.394737	0.236842	0.236842	0.210526	0.289474	0.342105	0.289474	0.236842	0.236842	0.289474	0.263158	0.394737	0.289474	0.263158	0.289474	0.289474	0.236842	0.263158	0.263158	0.263158	0.342105	0.263158	0.421053	0.473684	0.578947	0.447368	0.289474	0.368421	0.289474	0.157895	0.131579	0.368421	0.315789	0.289474	0.263158	0.315789	0.263158	0.421053	0.263158	0.315789	0.368421	0.184211	0.315789	0.263158	0.315789	0.447368	0.315789
Hokukan	160	0.131579	0.342105	0.157895	0.157895	0.105263	0.157895	0.289474	0.184211	0.131579	0.210526	0.263158	0.184211	0.263158	0.131579	0.184211	0.184211	0.157895	0.210526	0.210526	0.236842	0.210526	0.289474	0.263158	0.394737	0.368421	0.631579	0.289474	0.263158	0.368421	0.210526	0.184211	0.184211	0.315789	0.289474	0.289474	0.263158	0.263158	0.210526	0.368421	0.315789	0.289474	0.289474	0.289474	0.236842	0.210526	0.342105	0.263158	0.236842
Tsukuba 34	161	0.157895	0.263158	0.210526	0.236842	0.157895	0.157895	0.315789	0.131579	0.210526	0.236842	0.157895	0.131579	0.342105	0.184211	0.289474	0.236842	0.131579	0.157895	0.184211	0.210526	0.184211	0.289474	0.184211	0.368421	0.368421	0.657895	0.210526	0.236842	0.368421	0.210526	0.157895	0.210526	0.315789	0.289474	0.210526	0.315789	0.236842	0.184211	0.342105	0.263158	0.315789	0.289474	0.236842	0.210526	0.184211	0.368421	0.394737	0.263158
Tsukuba 35	162	0.236842	0.342105	0.236842	0.315789	0.236842	0.289474	0.236842	0.236842	0.236842	0.184211	0.236842	0.184211	0.315789	0.236842	0.184211	0.315789	0.210526	0.184211	0.236842	0.184211	0.263158	0.342105	0.210526	0.394737	0.394737	0.552632	0.236842	0.289474	0.394737	0.263158	0.105263	0.210526	0.368421	0.315789	0.236842	0.315789	0.236842	0.315789	0.394737	0.289474	0.263158	0.315789	0.157895	0.157895	0.184211	0.342105	0.342105	0.263158
Tsukuba 37	163	0.131579	0.342105	0.131579	0.263158	0.157895	0.184211	0.263158	0.105263	0.157895	0.184211	0.210526	0.184211	0.263158	0.105263	0.315789	0.210526	0.105263	0.131579	0.236842	0.184211	0.210526	0.263158	0.210526	0.315789	0.394737	0.605263	0.289474	0.210526	0.315789	0.184211	0.131579	0.157895	0.315789	0.368421	0.236842	0.342105	0.263158	0.184211	0.473684	0.289474	0.315789	0.289474	0.236842	0.289474	0.184211	0.473684	0.315789	0.236842
Tsukuba 39	164	0.210526	0.315789	0.263158	0.263158	0.289474	0.210526	0.289474	0.131579	0.236842	0.236842	0.157895	0.131579	0.447368	0.263158	0.289474	0.236842	0.210526	0.236842	0.184211	0.236842	0.315789	0.342105	0.236842	0.394737	0.421053	0.710526	0.342105	0.236842	0.368421	0.289474	0.131579	0.131579	0.342105	0.236842	0.210526	0.289474	0.236842	0.263158	0.394737	0.210526	0.342105	0.394737	0.210526	0.210526	0.236842	0.368421	0.394737	0.236842
Shinsei	165	0.157895	0.263158	0.157895	0.210526	0.184211	0.210526	0.210526	0.105263	0.184211	0.157895	0.131579	0.157895	0.315789	0.210526	0.236842	0.157895	0.210526	0.210526	0.236842	0.236842	0.157895	0.315789	0.263158	0.394737	0.342105	0.552632	0.394737	0.263158	0.263158	0.315789	0.0789474	0.131579	0.289474	0.184211	0.157895	0.184211	0.368421	0.263158	0.315789	0.289474	0.236842	0.263158	0.184211	0.236842	0.210526	0.342105	0.263158	0.236842
Shuugyoku	166	0.210526	0.263158	0.210526	0.263158	0.236842	0.184211	0.289474	0.157895	0.184211	0.263158	0.236842	0.0789474	0.447368	0.236842	0.210526	0.236842	0.210526	0.315789	0.315789	0.342105	0.315789	0.368421	0.315789	0.315789	0.447368	0.605263	0.315789	0.368421	0.526316	0.342105	0.131579	0.131579	0.342105	0.368421	0.210526	0.368421	0.342105	0.289474	0.447368	0.263158	0.263158	0.236842	0.236842	0.184211	0.236842	0.342105	0.342105	0.315789
Chikusui	167	0.184211	0.210526	0.236842	0.236842	0.210526	0.157895	0.263158	0.105263	0.210526	0.263158	0.131579	0.105263	0.315789	0.210526	0.263158	0.210526	0.184211	0.210526	0.210526	0.315789	0.263158	0.368421	0.315789	0.289474	0.447368	0.552632	0.315789	0.342105	0.394737	0.289474	0.157895	0.184211	0.315789	0.394737	0.210526	0.315789	0.315789	0.263158	0.447368	0.315789	0.236842	0.263158	0.210526	0.289474	0.131579	0.447368	0.342105	0.289474
Yasato	168	0.131579	0.315789	0.210526	0.263158	0.184211	0.210526	0.263158	0.131579	0.157895	0.210526	0.210526	0.184211	0.368421	0.184211	0.289474	0.236842	0.184211	0.236842	0.236842	0.263158	0.289474	0.315789	0.263158	0.394737	0.447368	0.605263	0.342105	0.210526	0.342105	0.263158	0.0789474	0.131579	0.342105	0.263158	0.236842	0.315789	0.289474	0.210526	0.447368	0.289474	0.394737	0.342105	0.210526	0.315789	0.131579	0.368421	0.421053	0.263158
Nansui	169	0.157895	0.236842	0.184211	0.236842	0.157895	0.131579	0.263158	0.157895	0.131579	0.210526	0.210526	0.105263	0.289474	0.105263	0.263158	0.210526	0.131579	0.184211	0.157895	0.157895	0.263158	0.342105	0.131579	0.315789	0.315789	0.526316	0.236842	0.289474	0.315789	0.184211	0.210526	0.184211	0.289474	0.342105	0.263158	0.342105	0.236842	0.210526	0.342105	0.263158	0.368421	0.236842	0.184211	0.236842	0.263158	0.289474	0.315789	0.263158
Tsukuba 41	170	0.263158	0.210526	0.263158	0.289474	0.263158	0.236842	0.289474	0.184211	0.210526	0.263158	0.210526	0.131579	0.447368	0.236842	0.289474	0.236842	0.236842	0.210526	0.210526	0.236842	0.315789	0.394737	0.236842	0.263158	0.421053	0.526316	0.289474	0.263158	0.421053	0.236842	0.157895	0.210526	0.342105	0.368421	0.210526	0.289474	0.210526	0.236842	0.447368	0.342105	0.236842	0.236842	0.157895	0.236842	0.131579	0.394737	0.368421	0.263158
Tsukuba 42	171	0.184211	0.210526	0.263158	0.289474	0.184211	0.157895	0.263158	0.105263	0.236842	0.289474	0.157895	0.131579	0.289474	0.210526	0.263158	0.263158	0.157895	0.157895	0.263158	0.289474	0.315789	0.368421	0.289474	0.368421	0.421053	0.578947	0.342105	0.368421	0.342105	0.315789	0.157895	0.157895	0.289474	0.447368	0.315789	0.315789	0.342105	0.210526	0.473684	0.394737	0.210526	0.315789	0.263158	0.368421	0.184211	0.447368	0.394737	0.342105
Tsukuba 43	172	0.210526	0.315789	0.263158	0.342105	0.184211	0.210526	0.315789	0.210526	0.184211	0.236842	0.236842	0.210526	0.342105	0.184211	0.184211	0.342105	0.210526	0.157895	0.263158	0.184211	0.315789	0.394737	0.236842	0.315789	0.447368	0.578947	0.342105	0.263158	0.342105	0.236842	0.184211	0.157895	0.315789	0.394737	0.289474	0.342105	0.236842	0.210526	0.473684	0.394737	0.236842	0.289474	0.236842	0.342105	0.236842	0.368421	0.421053	0.368421
Tsukuba 44	173	0.184211	0.236842	0.210526	0.263158	0.236842	0.210526	0.263158	0.131579	0.210526	0.236842	0.184211	0.105263	0.394737	0.236842	0.342105	0.210526	0.184211	0.210526	0.210526	0.236842	0.236842	0.263158	0.210526	0.315789	0.394737	0.631579	0.289474	0.289474	0.421053	0.236842	0.131579	0.131579	0.289474	0.342105	0.184211	0.342105	0.263158	0.184211	0.447368	0.289474	0.315789	0.263158	0.236842	0.263158	0.131579	0.368421	0.394737	0.263158
Wakahikari	174	0.236842	0.184211	0.263158	0.263158	0.210526	0.184211	0.315789	0.157895	0.184211	0.263158	0.184211	0.157895	0.394737	0.210526	0.368421	0.236842	0.210526	0.157895	0.210526	0.236842	0.315789	0.342105	0.157895	0.368421	0.394737	0.578947	0.289474	0.263158	0.342105	0.184211	0.157895	0.210526	0.236842	0.421053	0.342105	0.289474	0.263158	0.184211	0.447368	0.342105	0.315789	0.315789	0.210526	0.342105	0.236842	0.368421	0.473684	0.315789
Hougetsu	175	0.157895	0.342105	0.184211	0.184211	0.157895	0.157895	0.315789	0.131579	0.131579	0.157895	0.210526	0.184211	0.394737	0.184211	0.315789	0.157895	0.210526	0.342105	0.315789	0.263158	0.315789	0.421053	0.315789	0.447368	0.473684	0.578947	0.421053	0.342105	0.368421	0.368421	0.131579	0.157895	0.342105	0.342105	0.315789	0.368421	0.368421	0.289474	0.368421	0.342105	0.394737	0.394737	0.236842	0.394737	0.289474	0.394737	0.342105	0.315789
Natsuhikari	176	0.210526	0.236842	0.210526	0.263158	0.210526	0.184211	0.263158	0.236842	0.210526	0.289474	0.289474	0.157895	0.421053	0.210526	0.315789	0.236842	0.210526	0.315789	0.263158	0.315789	0.342105	0.315789	0.263158	0.394737	0.473684	0.578947	0.394737	0.368421	0.473684	0.315789	0.157895	0.131579	0.289474	0.368421	0.289474	0.421053	0.342105	0.263158	0.473684	0.263158	0.368421	0.315789	0.184211	0.342105	0.210526	0.394737	0.447368	0.289474
Nikkori	177	0.210526	0.342105	0.263158	0.289474	0.236842	0.210526	0.315789	0.157895	0.210526	0.236842	0.236842	0.131579	0.342105	0.184211	0.289474	0.236842	0.184211	0.157895	0.210526	0.157895	0.263158	0.315789	0.184211	0.342105	0.342105	0.605263	0.342105	0.263158	0.289474	0.184211	0.236842	0.131579	0.289474	0.368421	0.210526	0.342105	0.236842	0.236842	0.368421	0.315789	0.263158	0.342105	0.236842	0.289474	0.289474	0.394737	0.315789	0.289474
Akibae	178	0.157895	0.263158	0.210526	0.210526	0.184211	0.184211	0.263158	0.131579	0.210526	0.210526	0.131579	0.157895	0.315789	0.210526	0.289474	0.184211	0.157895	0.184211	0.184211	0.236842	0.236842	0.342105	0.289474	0.315789	0.447368	0.684211	0.342105	0.184211	0.315789	0.263158	0.131579	0.157895	0.315789	0.342105	0.263158	0.263158	0.236842	0.236842	0.421053	0.315789	0.236842	0.289474	0.263158	0.263158	0.157895	0.421053	0.289474	0.210526
Akemizu	179	0.210526	0.368421	0.263158	0.236842	0.157895	0.210526	0.368421	0.184211	0.210526	0.236842	0.289474	0.236842	0.315789	0.157895	0.368421	0.236842	0.157895	0.184211	0.263158	0.210526	0.263158	0.315789	0.184211	0.447368	0.368421	0.578947	0.315789	0.263158	0.289474	0.184211	0.236842	0.210526	0.368421	0.368421	0.289474	0.289474	0.289474	0.263158	0.368421	0.315789	0.342105	0.421053	0.157895	0.315789	0.315789	0.473684	0.342105	0.289474
Nangetsu	180	0.131579	0.263158	0.157895	0.236842	0.157895	0.157895	0.236842	0.131579	0.157895	0.184211	0.210526	0.105263	0.315789	0.131579	0.315789	0.210526	0.131579	0.210526	0.263158	0.210526	0.236842	0.342105	0.184211	0.447368	0.289474	0.5	0.342105	0.315789	0.342105	0.315789	0.157895	0.157895	0.394737	0.368421	0.263158	0.289474	0.394737	0.184211	0.342105	0.342105	0.289474	0.342105	0.236842	0.289474	0.289474	0.394737	0.289474	0.342105
Hokushin	181	0.131579	0.368421	0.131579	0.210526	0.105263	0.184211	0.263158	0.210526	0.105263	0.131579	0.263158	0.210526	0.263158	0.105263	0.157895	0.210526	0.131579	0.210526	0.184211	0.157895	0.210526	0.342105	0.236842	0.315789	0.394737	0.552632	0.342105	0.157895	0.315789	0.236842	0.236842	0.157895	0.342105	0.315789	0.236842	0.263158	0.210526	0.236842	0.421053	0.342105	0.263158	0.289474	0.210526	0.210526	0.157895	0.421053	0.263158	0.210526
Inagi	182	0.236842	0.394737	0.184211	0.315789	0.263158	0.263158	0.315789	0.236842	0.184211	0.210526	0.289474	0.105263	0.394737	0.210526	0.184211	0.289474	0.263158	0.289474	0.236842	0.157895	0.315789	0.315789	0.184211	0.315789	0.368421	0.578947	0.315789	0.263158	0.447368	0.289474	0.210526	0.157895	0.289474	0.315789	0.184211	0.368421	0.184211	0.236842	0.368421	0.236842	0.368421	0.315789	0.184211	0.210526	0.184211	0.263158	0.342105	0.315789
Aikansui	183	0.236842	0.368421	0.263158	0.289474	0.236842	0.236842	0.342105	0.263158	0.289474	0.315789	0.289474	0.184211	0.368421	0.263158	0.236842	0.342105	0.236842	0.236842	0.210526	0.263158	0.210526	0.315789	0.236842	0.394737	0.421053	0.684211	0.289474	0.342105	0.473684	0.289474	0.184211	0.157895	0.368421	0.263158	0.236842	0.342105	0.289474	0.289474	0.394737	0.236842	0.315789	0.289474	0.210526	0.184211	0.236842	0.342105	0.342105	0.315789
Kisui	184	0.210526	0.315789	0.184211	0.263158	0.184211	0.236842	0.394737	0.210526	0.157895	0.263158	0.263158	0.210526	0.368421	0.184211	0.342105	0.236842	0.236842	0.131579	0.315789	0.210526	0.342105	0.394737	0.236842	0.421053	0.5	0.578947	0.394737	0.236842	0.342105	0.184211	0.157895	0.210526	0.368421	0.421053	0.342105	0.342105	0.289474	0.289474	0.421053	0.289474	0.315789	0.368421	0.236842	0.342105	0.263158	0.473684	0.421053	0.263158
Yoshikaori	185	0.184211	0.236842	0.236842	0.263158	0.157895	0.157895	0.289474	0.210526	0.210526	0.236842	0.263158	0.131579	0.342105	0.184211	0.289474	0.236842	0.131579	0.289474	0.263158	0.236842	0.315789	0.342105	0.236842	0.421053	0.394737	0.631579	0.289474	0.342105	0.394737	0.315789	0.210526	0.184211	0.289474	0.394737	0.315789	0.421053	0.289474	0.315789	0.368421	0.315789	0.315789	0.368421	0.210526	0.289474	0.263158	0.342105	0.368421	0.289474
Tsukuba 52	186	0.210526	0.342105	0.210526	0.289474	0.184211	0.236842	0.289474	0.131579	0.210526	0.157895	0.157895	0.210526	0.315789	0.184211	0.263158	0.236842	0.131579	0.105263	0.289474	0.157895	0.315789	0.421053	0.210526	0.421053	0.473684	0.710526	0.342105	0.184211	0.263158	0.236842	0.105263	0.184211	0.368421	0.421053	0.368421	0.289474	0.210526	0.289474	0.368421	0.342105	0.236842	0.394737	0.210526	0.289474	0.263158	0.447368	0.315789	0.236842
Tsukuba 53	187	0.184211	0.368421	0.236842	0.263158	0.184211	0.236842	0.315789	0.131579	0.210526	0.157895	0.184211	0.210526	0.315789	0.184211	0.289474	0.210526	0.131579	0.157895	0.263158	0.184211	0.289474	0.394737	0.236842	0.421053	0.5	0.736842	0.342105	0.210526	0.289474	0.236842	0.157895	0.131579	0.368421	0.421053	0.315789	0.315789	0.236842	0.289474	0.394737	0.342105	0.289474	0.394737	0.236842	0.315789	0.210526	0.447368	0.315789	0.236842
Tsukuba 49	188	0.157895	0.368421	0.236842	0.263158	0.157895	0.210526	0.289474	0.131579	0.157895	0.157895	0.210526	0.184211	0.368421	0.157895	0.289474	0.236842	0.131579	0.184211	0.263158	0.184211	0.263158	0.342105	0.210526	0.368421	0.447368	0.657895	0.342105	0.184211	0.315789	0.210526	0.157895	0.131579	0.342105	0.368421	0.263158	0.315789	0.236842	0.210526	0.447368	0.342105	0.315789	0.342105	0.210526	0.342105	0.157895	0.421053	0.421053	0.289474
Tsukuba 51	189	0.157895	0.315789	0.184211	0.263158	0.184211	0.236842	0.342105	0.131579	0.210526	0.210526	0.236842	0.210526	0.342105	0.184211	0.342105	0.184211	0.131579	0.157895	0.236842	0.184211	0.236842	0.315789	0.236842	0.394737	0.447368	0.710526	0.289474	0.210526	0.342105	0.210526	0.157895	0.157895	0.342105	0.368421	0.236842	0.342105	0.236842	0.236842	0.394737	0.289474	0.342105	0.342105	0.263158	0.263158	0.184211	0.447368	0.315789	0.184211
Akizuki	190	0.184211	0.289474	0.289474	0.289474	0.263158	0.157895	0.368421	0.157895	0.157895	0.315789	0.210526	0.0789474	0.421053	0.210526	0.210526	0.289474	0.210526	0.210526	0.236842	0.263158	0.394737	0.447368	0.289474	0.315789	0.5	0.631579	0.368421	0.263158	0.421053	0.263158	0.184211	0.131579	0.394737	0.368421	0.263158	0.368421	0.210526	0.289474	0.447368	0.289474	0.263158	0.315789	0.210526	0.263158	0.236842	0.394737	0.421053	0.263158
Nashi Chukanbohon Nou 1 Gou	191	0.184211	0.368421	0.210526	0.236842	0.236842	0.263158	0.263158	0.131579	0.263158	0.184211	0.184211	0.184211	0.394737	0.263158	0.263158	0.184211	0.157895	0.210526	0.210526	0.210526	0.184211	0.263158	0.236842	0.394737	0.394737	0.789474	0.263158	0.210526	0.368421	0.263158	0.0789474	0.157895	0.315789	0.184211	0.184211	0.263158	0.184211	0.263158	0.315789	0.184211	0.342105	0.315789	0.210526	0.157895	0.184211	0.289474	0.315789	0.157895
Akiakari	192	0.210526	0.289474	0.236842	0.315789	0.236842	0.184211	0.342105	0.157895	0.184211	0.289474	0.236842	0.157895	0.368421	0.157895	0.263158	0.263158	0.184211	0.131579	0.210526	0.184211	0.315789	0.342105	0.184211	0.289474	0.421053	0.631579	0.315789	0.263158	0.342105	0.184211	0.210526	0.131579	0.289474	0.315789	0.263158	0.342105	0.157895	0.210526	0.473684	0.289474	0.315789	0.315789	0.210526	0.289474	0.236842	0.368421	0.368421	0.263158
Oushuu	193	0.210526	0.315789	0.236842	0.236842	0.157895	0.184211	0.289474	0.236842	0.157895	0.157895	0.263158	0.236842	0.263158	0.263158	0.131579	0.210526	0.157895	0.315789	0.342105	0.289474	0.394737	0.447368	0.289474	0.5	0.473684	0.552632	0.368421	0.315789	0.394737	0.421053	0.157895	0.131579	0.394737	0.342105	0.394737	0.289474	0.368421	0.368421	0.342105	0.368421	0.210526	0.342105	0.210526	0.289474	0.315789	0.342105	0.263158	0.342105
Shuurei	194	0.131579	0.236842	0.263158	0.236842	0.210526	0.105263	0.289474	0.0789474	0.157895	0.263158	0.131579	0.0526316	0.315789	0.157895	0.263158	0.236842	0.131579	0.210526	0.210526	0.289474	0.315789	0.368421	0.263158	0.342105	0.447368	0.605263	0.342105	0.342105	0.394737	0.263158	0.210526	0.105263	0.342105	0.473684	0.263158	0.368421	0.315789	0.210526	0.473684	0.342105	0.236842	0.315789	0.236842	0.342105	0.210526	0.5	0.368421	0.315789
Natsushizuku	195	0.157895	0.236842	0.157895	0.263158	0.184211	0.210526	0.236842	0.105263	0.210526	0.210526	0.157895	0.157895	0.263158	0.184211	0.315789	0.184211	0.131579	0.157895	0.236842	0.210526	0.263158	0.289474	0.263158	0.342105	0.394737	0.605263	0.210526	0.263158	0.342105	0.236842	0.105263	0.210526	0.289474	0.342105	0.236842	0.342105	0.236842	0.236842	0.394737	0.289474	0.289474	0.236842	0.263158	0.236842	0.131579	0.368421	0.289474	0.184211
Shinkansen	196	0.105263	0.263158	0.263158	0.210526	0.184211	0.131579	0.289474	0.105263	0.184211	0.263158	0.184211	0.105263	0.342105	0.184211	0.315789	0.210526	0.184211	0.263158	0.236842	0.289474	0.236842	0.315789	0.289474	0.421053	0.368421	0.631579	0.394737	0.315789	0.342105	0.342105	0.184211	0.105263	0.236842	0.342105	0.263158	0.289474	0.394737	0.236842	0.447368	0.342105	0.289474	0.342105	0.263158	0.368421	0.210526	0.447368	0.342105	0.315789
Kanta	197	0.157895	0.368421	0.236842	0.236842	0.210526	0.157895	0.342105	0.157895	0.157895	0.210526	0.157895	0.157895	0.263158	0.210526	0.210526	0.210526	0.184211	0.210526	0.236842	0.236842	0.315789	0.368421	0.289474	0.368421	0.473684	0.657895	0.368421	0.263158	0.342105	0.315789	0.131579	0.0526316	0.342105	0.289474	0.263158	0.263158	0.289474	0.263158	0.394737	0.289474	0.210526	0.236842	0.289474	0.263158	0.263158	0.368421	0.236842	0.263158
Rinka	198	0.157895	0.342105	0.236842	0.263158	0.210526	0.210526	0.342105	0.131579	0.184211	0.210526	0.210526	0.184211	0.342105	0.184211	0.289474	0.210526	0.157895	0.131579	0.236842	0.157895	0.263158	0.342105	0.236842	0.342105	0.447368	0.684211	0.342105	0.263158	0.315789	0.236842	0.210526	0.105263	0.315789	0.394737	0.263158	0.289474	0.236842	0.236842	0.5	0.315789	0.289474	0.342105	0.289474	0.315789	0.184211	0.421053	0.342105	0.263158
Hatsumaru	199	0.157895	0.315789	0.315789	0.289474	0.210526	0.157895	0.368421	0.184211	0.184211	0.315789	0.236842	0.105263	0.342105	0.210526	0.184211	0.315789	0.210526	0.210526	0.263158	0.263158	0.342105	0.421053	0.342105	0.315789	0.473684	0.578947	0.368421	0.342105	0.421053	0.315789	0.236842	0.131579	0.394737	0.447368	0.263158	0.368421	0.289474	0.263158	0.5	0.394737	0.210526	0.315789	0.289474	0.342105	0.184211	0.421053	0.394737	0.368421
Hoshiakari	200	0.236842	0.315789	0.210526	0.289474	0.184211	0.236842	0.421053	0.184211	0.236842	0.263158	0.236842	0.210526	0.315789	0.210526	0.289474	0.263158	0.210526	0.105263	0.289474	0.210526	0.289474	0.368421	0.210526	0.368421	0.447368	0.657895	0.368421	0.263158	0.368421	0.184211	0.157895	0.184211	0.368421	0.342105	0.289474	0.315789	0.263158	0.236842	0.342105	0.342105	0.289474	0.315789	0.289474	0.289474	0.263158	0.342105	0.368421	0.263158
Tsukuba 59	201	0.131579	0.289474	0.263158	0.236842	0.210526	0.157895	0.315789	0.0789474	0.210526	0.263158	0.184211	0.105263	0.342105	0.184211	0.289474	0.210526	0.131579	0.210526	0.236842	0.263158	0.263158	0.315789	0.289474	0.368421	0.421053	0.684211	0.263158	0.315789	0.421053	0.289474	0.184211	0.131579	0.342105	0.421053	0.236842	0.342105	0.289474	0.210526	0.447368	0.315789	0.289474	0.289474	0.289474	0.289474	0.184211	0.447368	0.315789	0.263158
Tsukuba 60	202	0.236842	0.342105	0.210526	0.263158	0.210526	0.236842	0.342105	0.131579	0.263158	0.263158	0.236842	0.210526	0.289474	0.236842	0.289474	0.184211	0.184211	0.157895	0.236842	0.263158	0.289474	0.315789	0.289474	0.342105	0.421053	0.684211	0.289474	0.315789	0.342105	0.210526	0.157895	0.184211	0.315789	0.342105	0.236842	0.342105	0.263158	0.263158	0.394737	0.315789	0.342105	0.315789	0.289474	0.263158	0.210526	0.368421	0.342105	0.210526
Tsukuba 61	203	0.210526	0.210526	0.184211	0.289474	0.210526	0.184211	0.315789	0.157895	0.236842	0.315789	0.157895	0.131579	0.342105	0.210526	0.315789	0.263158	0.184211	0.0789474	0.263158	0.210526	0.263158	0.342105	0.210526	0.342105	0.394737	0.605263	0.263158	0.236842	0.394737	0.263158	0.105263	0.236842	0.368421	0.342105	0.289474	0.289474	0.236842	0.210526	0.368421	0.289474	0.236842	0.263158	0.263158	0.236842	0.236842	0.394737	0.315789	0.263158
Tsukuba 62	204	0.210526	0.263158	0.236842	0.263158	0.184211	0.157895	0.289474	0.131579	0.210526	0.236842	0.131579	0.105263	0.315789	0.184211	0.289474	0.236842	0.131579	0.131579	0.236842	0.210526	0.315789	0.394737	0.210526	0.315789	0.421053	0.605263	0.368421	0.236842	0.315789	0.236842	0.184211	0.184211	0.394737	0.421053	0.263158	0.315789	0.236842	0.236842	0.368421	0.368421	0.210526	0.342105	0.184211	0.342105	0.236842	0.473684	0.368421	0.289474
Tsukuba 63	205	0.157895	0.368421	0.289474	0.289474	0.210526	0.184211	0.394737	0.131579	0.157895	0.210526	0.236842	0.131579	0.315789	0.131579	0.263158	0.289474	0.157895	0.184211	0.263158	0.184211	0.342105	0.421053	0.210526	0.394737	0.5	0.631579	0.394737	0.342105	0.368421	0.236842	0.236842	0.0526316	0.394737	0.421053	0.289474	0.368421	0.289474	0.263158	0.5	0.368421	0.315789	0.368421	0.263158	0.315789	0.236842	0.447368	0.342105	0.315789
Tsukuba 64	206	0.157895	0.210526	0.236842	0.263158	0.236842	0.157895	0.315789	0.131579	0.184211	0.289474	0.184211	0.105263	0.342105	0.184211	0.263158	0.236842	0.184211	0.184211	0.184211	0.236842	0.315789	0.342105	0.263158	0.263158	0.421053	0.605263	0.315789	0.289474	0.368421	0.236842	0.184211	0.131579	0.315789	0.421053	0.236842	0.342105	0.236842	0.184211	0.447368	0.315789	0.236842	0.236842	0.263158	0.315789	0.236842	0.394737	0.342105	0.263158
Narumi	207	0.184211	0.263158	0.289474	0.289474	0.236842	0.236842	0.315789	0.157895	0.157895	0.210526	0.210526	0.157895	0.342105	0.184211	0.315789	0.236842	0.184211	0.184211	0.210526	0.210526	0.342105	0.394737	0.210526	0.342105	0.473684	0.552632	0.315789	0.236842	0.315789	0.184211	0.210526	0.105263	0.368421	0.421053	0.236842	0.342105	0.210526	0.263158	0.447368	0.368421	0.289474	0.368421	0.184211	0.315789	0.184211	0.421053	0.342105	0.263158
[truncated: 159 more columns]
